# Supplementary material for: Identification of biomarkers for the diagnosis of chronic kidney disease (CKD) with non-alcoholic fatty liver disease (NAFLD) by bioinformatics analysis and machine learning
Source: Front Endocrinol (Lausanne). 2023 Feb 27;14:1125829. doi: 10.3389/fendo.2023.1125829 (PMC10009268; doi:10.3389/fendo.2023.1125829)
Supplement: Supplementary Materials S1 — A list of 45 NAFLD-related shared genes. [file Table_1.xlsx]

## Sheet: 45
SOCS2
NR4A1
ZFP36
DUSP1
FOSB
NR4A2
CISH
GADD45B
APOLD1
ZNF331
B4GALT5
SGK1
TLR3
TGFBR3
NEDD9
MAFF
EGR1
RHOB
RGS2
FOS
ATF3
CEBPD
P4HA1
DUSP6
JUNB
HMOX1
TCIM
CASP4
PLSCR1
KLF6
TIMP1
ADM
SOD2
ADAMTS1
CCL20
ANXA1
RGCC
IFIT1
IFITM2
NNMT
LCN2
CCL2
S100A8
ALOX5AP
CCN1
