# Supplementary material for: Identification of biomarkers for the diagnosis of chronic kidney disease (CKD) with non-alcoholic fatty liver disease (NAFLD) by bioinformatics analysis and machine learning
Source: Front Endocrinol (Lausanne). 2023 Feb 27;14:1125829. doi: 10.3389/fendo.2023.1125829 (PMC10009268; doi:10.3389/fendo.2023.1125829)
Supplement: Supplementary Materials S2 — Results of GO and KEGG enrichment analysis of 45 NAFLD-related share genes. [file Table_2.xlsx]

## Sheet: GO
ID	Description	GeneRatio	p.adjust	geneID	Count	ONT
GO:0010033	response to organic substance	31/45	9.28721e-11	SOCS2/NR4A1/ZFP36/DUSP1/FOSB/NR4A2/CISH/TLR3/TGFBR3/EGR1/RGS2/FOS/ATF3/CEBPD/DUSP6/JUNB/HMOX1/CASP4/PLSCR1/TIMP1/ADM/SOD2/CCL20/ANXA1/IFIT1/IFITM2/NNMT/LCN2/CCL2/S100A8/CCN1	31	BP
GO:0034097	response to cytokine	20/45	1.11083e-09	SOCS2/ZFP36/DUSP1/CISH/TLR3/EGR1/FOS/CEBPD/JUNB/HMOX1/CASP4/PLSCR1/TIMP1/SOD2/CCL20/ANXA1/IFIT1/IFITM2/LCN2/CCL2	20	BP
GO:0006915	apoptotic process	24/45	1.11083e-09	SOCS2/ZFP36/DUSP1/NR4A2/GADD45B/SGK1/TLR3/EGR1/RHOB/ATF3/DUSP6/HMOX1/TCIM/CASP4/PLSCR1/TIMP1/ADM/SOD2/ANXA1/RGCC/LCN2/CCL2/S100A8/CCN1	24	BP
GO:0042221	response to chemical	34/45	1.11083e-09	SOCS2/NR4A1/ZFP36/DUSP1/FOSB/NR4A2/CISH/TLR3/TGFBR3/EGR1/RHOB/RGS2/FOS/ATF3/CEBPD/DUSP6/JUNB/HMOX1/CASP4/PLSCR1/TIMP1/ADM/SOD2/CCL20/ANXA1/RGCC/IFIT1/IFITM2/NNMT/LCN2/CCL2/S100A8/ALOX5AP/CCN1	34	BP
GO:0070887	cellular response to chemical stimulus	29/45	1.11083e-09	SOCS2/NR4A1/ZFP36/DUSP1/FOSB/NR4A2/CISH/TLR3/TGFBR3/EGR1/RHOB/FOS/ATF3/CEBPD/JUNB/HMOX1/CASP4/TIMP1/SOD2/CCL20/ANXA1/RGCC/IFIT1/IFITM2/LCN2/CCL2/S100A8/ALOX5AP/CCN1	29	BP
GO:0008219	cell death	25/45	1.11083e-09	SOCS2/ZFP36/DUSP1/NR4A2/GADD45B/SGK1/TLR3/EGR1/RHOB/FOS/ATF3/DUSP6/HMOX1/TCIM/CASP4/PLSCR1/TIMP1/ADM/SOD2/ANXA1/RGCC/LCN2/CCL2/S100A8/CCN1	25	BP
GO:0071345	cellular response to cytokine stimulus	19/45	1.11083e-09	SOCS2/ZFP36/DUSP1/CISH/TLR3/EGR1/FOS/CEBPD/JUNB/HMOX1/CASP4/TIMP1/SOD2/CCL20/ANXA1/IFIT1/IFITM2/LCN2/CCL2	19	BP
GO:0012501	programmed cell death	24/45	2.12926e-09	SOCS2/ZFP36/DUSP1/NR4A2/GADD45B/SGK1/TLR3/EGR1/RHOB/ATF3/DUSP6/HMOX1/TCIM/CASP4/PLSCR1/TIMP1/ADM/SOD2/ANXA1/RGCC/LCN2/CCL2/S100A8/CCN1	24	BP
GO:0010941	regulation of cell death	22/45	2.12926e-09	SOCS2/ZFP36/DUSP1/NR4A2/GADD45B/SGK1/TLR3/EGR1/RHOB/FOS/ATF3/DUSP6/HMOX1/TCIM/TIMP1/ADM/SOD2/ANXA1/RGCC/CCL2/S100A8/CCN1	22	BP
GO:0042981	regulation of apoptotic process	21/45	3.03566e-09	SOCS2/ZFP36/DUSP1/NR4A2/GADD45B/SGK1/TLR3/EGR1/RHOB/ATF3/DUSP6/HMOX1/TCIM/TIMP1/ADM/SOD2/ANXA1/RGCC/CCL2/S100A8/CCN1	21	BP
GO:0043067	regulation of programmed cell death	21/45	3.86451e-09	SOCS2/ZFP36/DUSP1/NR4A2/GADD45B/SGK1/TLR3/EGR1/RHOB/ATF3/DUSP6/HMOX1/TCIM/TIMP1/ADM/SOD2/ANXA1/RGCC/CCL2/S100A8/CCN1	21	BP
GO:0019221	cytokine-mediated signaling pathway	16/45	4.06388e-09	SOCS2/CISH/EGR1/FOS/CEBPD/JUNB/HMOX1/CASP4/TIMP1/SOD2/CCL20/ANXA1/IFIT1/IFITM2/LCN2/CCL2	16	BP
GO:0006950	response to stress	30/45	1.36447e-08	ZFP36/DUSP1/NR4A2/GADD45B/APOLD1/SGK1/TLR3/TGFBR3/MAFF/EGR1/RHOB/FOS/ATF3/DUSP6/HMOX1/TCIM/CASP4/PLSCR1/TIMP1/ADM/SOD2/CCL20/ANXA1/RGCC/IFIT1/IFITM2/LCN2/CCL2/S100A8/CCN1	30	BP
GO:0010942	positive regulation of cell death	15/45	1.5397e-08	DUSP1/GADD45B/TLR3/EGR1/RHOB/FOS/ATF3/DUSP6/HMOX1/ADM/SOD2/RGCC/CCL2/S100A8/CCN1	15	BP
GO:0071310	cellular response to organic substance	25/45	1.87374e-08	SOCS2/NR4A1/ZFP36/DUSP1/FOSB/NR4A2/CISH/TLR3/TGFBR3/EGR1/FOS/ATF3/CEBPD/JUNB/HMOX1/CASP4/TIMP1/SOD2/CCL20/ANXA1/IFIT1/IFITM2/LCN2/CCL2/CCN1	25	BP
GO:0065009	regulation of molecular function	26/45	1.28368e-07	SOCS2/ZFP36/DUSP1/NR4A2/CISH/GADD45B/SGK1/TLR3/TGFBR3/NEDD9/EGR1/RGS2/FOS/DUSP6/HMOX1/TCIM/PLSCR1/TIMP1/ADM/CCL20/RGCC/IFIT1/CCL2/S100A8/ALOX5AP/CCN1	26	BP
GO:0007166	cell surface receptor signaling pathway	25/45	1.42536e-07	SOCS2/NR4A2/CISH/TLR3/TGFBR3/NEDD9/EGR1/FOS/ATF3/CEBPD/JUNB/HMOX1/TCIM/CASP4/PLSCR1/TIMP1/SOD2/ADAMTS1/CCL20/ANXA1/IFIT1/IFITM2/LCN2/CCL2/CCN1	25	BP
GO:1901700	response to oxygen-containing compound	19/45	2.05604e-07	SOCS2/NR4A1/ZFP36/DUSP1/FOSB/NR4A2/TGFBR3/EGR1/RHOB/RGS2/FOS/HMOX1/CASP4/TIMP1/ADM/SOD2/LCN2/CCL2/S100A8	19	BP
GO:0043065	positive regulation of apoptotic process	13/45	5.36648e-07	DUSP1/GADD45B/TLR3/RHOB/ATF3/DUSP6/HMOX1/ADM/SOD2/RGCC/CCL2/S100A8/CCN1	13	BP
GO:0043068	positive regulation of programmed cell death	13/45	5.90156e-07	DUSP1/GADD45B/TLR3/RHOB/ATF3/DUSP6/HMOX1/ADM/SOD2/RGCC/CCL2/S100A8/CCN1	13	BP
GO:0001228	DNA-binding transcription activator activity, RNA polymerase II-specific	11/43	6.30705e-07	NR4A1/FOSB/NR4A2/MAFF/EGR1/FOS/ATF3/CEBPD/JUNB/PLSCR1/KLF6	11	MF
GO:1901698	response to nitrogen compound	15/45	1.23101e-06	SOCS2/NR4A1/DUSP1/FOSB/NR4A2/TLR3/TGFBR3/EGR1/RGS2/FOS/CASP4/TIMP1/ADM/IFIT1/NNMT	15	BP
GO:0051094	positive regulation of developmental process	17/45	1.54602e-06	SOCS2/ZFP36/B4GALT5/TLR3/TGFBR3/NEDD9/EGR1/RHOB/RGS2/FOS/CEBPD/HMOX1/ADM/SOD2/ANXA1/RGCC/CCN1	17	BP
GO:0014070	response to organic cyclic compound	14/45	1.70677e-06	SOCS2/NR4A1/ZFP36/DUSP1/FOSB/NR4A2/TLR3/EGR1/FOS/DUSP6/ADM/ANXA1/IFIT1/CCL2	14	BP
GO:0009636	response to toxic substance	11/45	2.94904e-06	DUSP1/NR4A2/EGR1/RHOB/RGS2/FOS/HMOX1/SOD2/LCN2/S100A8/ALOX5AP	11	BP
GO:0030154	cell differentiation	27/45	3.39227e-06	SOCS2/NR4A1/ZFP36/NR4A2/GADD45B/APOLD1/B4GALT5/TLR3/TGFBR3/NEDD9/MAFF/EGR1/RHOB/RGS2/FOS/ATF3/CEBPD/DUSP6/JUNB/KLF6/ADM/SOD2/ANXA1/RGCC/CCL2/S100A8/CCN1	27	BP
GO:0001944	vasculature development	13/45	3.42156e-06	NR4A1/TLR3/TGFBR3/EGR1/RHOB/JUNB/HMOX1/ADM/SOD2/ANXA1/RGCC/CCL2/CCN1	13	BP
GO:0016477	cell migration	17/45	3.42156e-06	NR4A1/DUSP1/NR4A2/SGK1/TGFBR3/NEDD9/RHOB/HMOX1/TIMP1/SOD2/ADAMTS1/CCL20/ANXA1/RGCC/CCL2/S100A8/CCN1	17	BP
GO:0050790	regulation of catalytic activity	20/45	3.54294e-06	SOCS2/ZFP36/DUSP1/NR4A2/CISH/GADD45B/SGK1/TLR3/NEDD9/EGR1/RGS2/DUSP6/TCIM/PLSCR1/TIMP1/RGCC/IFIT1/S100A8/ALOX5AP/CCN1	20	BP
GO:0072358	cardiovascular system development	13/45	3.54294e-06	NR4A1/TLR3/TGFBR3/EGR1/RHOB/JUNB/HMOX1/ADM/SOD2/ANXA1/RGCC/CCL2/CCN1	13	BP
GO:0072359	circulatory system development	15/45	3.96689e-06	NR4A1/TLR3/TGFBR3/EGR1/RHOB/RGS2/JUNB/HMOX1/ADM/SOD2/ADAMTS1/ANXA1/RGCC/CCL2/CCN1	15	BP
GO:0048869	cellular developmental process	27/45	6.8221e-06	SOCS2/NR4A1/ZFP36/NR4A2/GADD45B/APOLD1/B4GALT5/TLR3/TGFBR3/NEDD9/MAFF/EGR1/RHOB/RGS2/FOS/ATF3/CEBPD/DUSP6/JUNB/KLF6/ADM/SOD2/ANXA1/RGCC/CCL2/S100A8/CCN1	27	BP
GO:0045944	positive regulation of transcription by RNA polymerase II	14/45	9.1207e-06	NR4A1/FOSB/NR4A2/TLR3/MAFF/EGR1/FOS/ATF3/CEBPD/JUNB/PLSCR1/KLF6/RGCC/CCN1	14	BP
GO:0048870	cell motility	17/45	9.60371e-06	NR4A1/DUSP1/NR4A2/SGK1/TGFBR3/NEDD9/RHOB/HMOX1/TIMP1/SOD2/ADAMTS1/CCL20/ANXA1/RGCC/CCL2/S100A8/CCN1	17	BP
GO:0051674	localization of cell	17/45	9.60371e-06	NR4A1/DUSP1/NR4A2/SGK1/TGFBR3/NEDD9/RHOB/HMOX1/TIMP1/SOD2/ADAMTS1/CCL20/ANXA1/RGCC/CCL2/S100A8/CCN1	17	BP
GO:0051270	regulation of cellular component movement	14/45	9.60371e-06	DUSP1/SGK1/TGFBR3/NEDD9/RHOB/HMOX1/TIMP1/SOD2/ADAMTS1/CCL20/ANXA1/RGCC/CCL2/CCN1	14	BP
GO:0009893	positive regulation of metabolic process	24/45	9.60371e-06	NR4A1/ZFP36/FOSB/NR4A2/GADD45B/TLR3/NEDD9/MAFF/EGR1/FOS/ATF3/CEBPD/DUSP6/JUNB/HMOX1/TCIM/PLSCR1/KLF6/ADM/RGCC/LCN2/CCL2/S100A8/CCN1	24	BP
GO:0010604	positive regulation of macromolecule metabolic process	23/45	9.60371e-06	NR4A1/ZFP36/FOSB/NR4A2/GADD45B/TLR3/NEDD9/MAFF/EGR1/FOS/ATF3/CEBPD/DUSP6/JUNB/HMOX1/TCIM/PLSCR1/KLF6/RGCC/LCN2/CCL2/S100A8/CCN1	23	BP
GO:0033993	response to lipid	13/45	9.60371e-06	SOCS2/NR4A1/ZFP36/DUSP1/FOSB/NR4A2/TGFBR3/FOS/ADM/ANXA1/LCN2/CCL2/S100A8	13	BP
GO:0051338	regulation of transferase activity	13/45	1.19654e-05	SOCS2/ZFP36/DUSP1/CISH/GADD45B/TLR3/NEDD9/EGR1/RGS2/DUSP6/TCIM/RGCC/CCN1	13	BP
GO:0030334	regulation of cell migration	13/45	1.22767e-05	DUSP1/SGK1/NEDD9/RHOB/HMOX1/TIMP1/SOD2/ADAMTS1/CCL20/ANXA1/RGCC/CCL2/CCN1	13	BP
GO:0001568	blood vessel development	12/45	1.2381e-05	NR4A1/TLR3/TGFBR3/EGR1/RHOB/JUNB/HMOX1/ADM/ANXA1/RGCC/CCL2/CCN1	12	BP
GO:0010243	response to organonitrogen compound	13/45	1.61872e-05	SOCS2/NR4A1/DUSP1/FOSB/NR4A2/TGFBR3/EGR1/RGS2/FOS/CASP4/TIMP1/ADM/NNMT	13	BP
GO:0035556	intracellular signal transduction	21/45	1.62767e-05	SOCS2/ZFP36/DUSP1/CISH/GADD45B/TLR3/TGFBR3/RHOB/RGS2/ATF3/DUSP6/HMOX1/TCIM/CASP4/ADM/SOD2/CCL20/RGCC/CCL2/S100A8/CCN1	21	BP
GO:0033554	cellular response to stress	18/45	1.62767e-05	ZFP36/DUSP1/NR4A2/GADD45B/SGK1/TLR3/EGR1/RHOB/FOS/ATF3/HMOX1/TCIM/CASP4/ADM/SOD2/RGCC/LCN2/CCL2	18	BP
GO:0048731	system development	28/45	1.83273e-05	SOCS2/NR4A1/ZFP36/NR4A2/B4GALT5/TLR3/TGFBR3/MAFF/EGR1/RHOB/RGS2/FOS/ATF3/CEBPD/JUNB/HMOX1/TCIM/KLF6/TIMP1/ADM/SOD2/ADAMTS1/ANXA1/RGCC/NNMT/CCL2/S100A8/CCN1	28	BP
GO:0042493	response to drug	13/45	2.02521e-05	DUSP1/FOSB/NR4A2/TLR3/EGR1/RHOB/RGS2/FOS/DUSP6/HMOX1/NNMT/LCN2/S100A8	13	BP
GO:2000145	regulation of cell motility	13/45	2.17953e-05	DUSP1/SGK1/NEDD9/RHOB/HMOX1/TIMP1/SOD2/ADAMTS1/CCL20/ANXA1/RGCC/CCL2/CCN1	13	BP
GO:0043549	regulation of kinase activity	12/45	2.28572e-05	SOCS2/DUSP1/CISH/GADD45B/TLR3/NEDD9/EGR1/RGS2/DUSP6/TCIM/RGCC/CCN1	12	BP
GO:0009889	regulation of biosynthetic process	26/45	2.68059e-05	NR4A1/ZFP36/DUSP1/FOSB/NR4A2/ZNF331/SGK1/TLR3/TGFBR3/MAFF/EGR1/RGS2/FOS/ATF3/CEBPD/JUNB/HMOX1/TCIM/PLSCR1/KLF6/ADM/SOD2/RGCC/CCL2/S100A8/CCN1	26	BP
GO:0010035	response to inorganic substance	10/45	2.68059e-05	DUSP1/FOSB/RHOB/FOS/JUNB/HMOX1/SOD2/LCN2/S100A8/ALOX5AP	10	BP
GO:0048514	blood vessel morphogenesis	11/45	2.6921e-05	NR4A1/TLR3/TGFBR3/RHOB/JUNB/HMOX1/ADM/ANXA1/RGCC/CCL2/CCN1	11	BP
GO:0031325	positive regulation of cellular metabolic process	22/45	2.88321e-05	NR4A1/ZFP36/FOSB/NR4A2/GADD45B/TLR3/NEDD9/MAFF/EGR1/FOS/ATF3/CEBPD/DUSP6/JUNB/HMOX1/TCIM/PLSCR1/KLF6/ADM/RGCC/S100A8/CCN1	22	BP
GO:0010556	regulation of macromolecule biosynthetic process	25/45	3.13413e-05	NR4A1/ZFP36/DUSP1/FOSB/NR4A2/ZNF331/SGK1/TLR3/TGFBR3/MAFF/EGR1/RGS2/FOS/ATF3/CEBPD/JUNB/HMOX1/TCIM/PLSCR1/KLF6/SOD2/RGCC/CCL2/S100A8/CCN1	25	BP
GO:0040011	locomotion	17/45	4.04703e-05	NR4A1/DUSP1/NR4A2/SGK1/TGFBR3/NEDD9/RHOB/HMOX1/TIMP1/SOD2/ADAMTS1/CCL20/ANXA1/RGCC/CCL2/S100A8/CCN1	17	BP
GO:0040012	regulation of locomotion	13/45	4.07396e-05	DUSP1/SGK1/NEDD9/RHOB/HMOX1/TIMP1/SOD2/ADAMTS1/CCL20/ANXA1/RGCC/CCL2/CCN1	13	BP
GO:0009891	positive regulation of biosynthetic process	17/45	4.11772e-05	NR4A1/FOSB/NR4A2/TLR3/MAFF/EGR1/FOS/ATF3/CEBPD/JUNB/HMOX1/PLSCR1/KLF6/ADM/RGCC/CCL2/CCN1	17	BP
GO:0048583	regulation of response to stimulus	26/45	4.60482e-05	SOCS2/DUSP1/NR4A2/GADD45B/TLR3/TGFBR3/EGR1/RHOB/RGS2/FOS/ATF3/DUSP6/HMOX1/TCIM/CASP4/PLSCR1/TIMP1/ADM/SOD2/CCL20/ANXA1/RGCC/IFIT1/CCL2/S100A8/CCN1	26	BP
GO:0009605	response to external stimulus	19/45	4.63552e-05	NR4A1/ZFP36/DUSP1/FOSB/NR4A2/TLR3/FOS/ATF3/HMOX1/PLSCR1/ADM/CCL20/ANXA1/IFIT1/IFITM2/LCN2/CCL2/S100A8/CCN1	19	BP
GO:0051384	response to glucocorticoid	6/45	4.89198e-05	ZFP36/DUSP1/FOSB/FOS/ADM/ANXA1	6	BP
GO:0048513	animal organ development	23/45	4.89198e-05	SOCS2/ZFP36/NR4A2/TLR3/TGFBR3/MAFF/EGR1/RGS2/FOS/ATF3/CEBPD/JUNB/HMOX1/TCIM/KLF6/TIMP1/ADM/ADAMTS1/ANXA1/RGCC/NNMT/CCL2/CCN1	23	BP
GO:0050793	regulation of developmental process	20/45	4.91962e-05	SOCS2/ZFP36/B4GALT5/TLR3/TGFBR3/NEDD9/EGR1/RHOB/RGS2/FOS/CEBPD/HMOX1/TCIM/TIMP1/ADM/SOD2/ANXA1/RGCC/CCL2/CCN1	20	BP
GO:0044706	multi-multicellular organism process	7/45	5.02864e-05	FOSB/MAFF/RGS2/FOS/JUNB/TIMP1/ADM	7	BP
GO:0042127	regulation of cell proliferation	16/45	5.02864e-05	NR4A1/ZFP36/DUSP1/SGK1/TGFBR3/EGR1/ATF3/HMOX1/TIMP1/ADM/SOD2/ADAMTS1/ANXA1/RGCC/CCL2/CCN1	16	BP
GO:0051173	positive regulation of nitrogen compound metabolic process	21/45	5.02864e-05	NR4A1/ZFP36/FOSB/NR4A2/GADD45B/TLR3/NEDD9/MAFF/EGR1/FOS/ATF3/CEBPD/DUSP6/JUNB/HMOX1/TCIM/PLSCR1/KLF6/RGCC/S100A8/CCN1	21	BP
GO:2000112	regulation of cellular macromolecule biosynthetic process	24/45	5.35012e-05	NR4A1/ZFP36/DUSP1/FOSB/NR4A2/ZNF331/SGK1/TLR3/TGFBR3/MAFF/EGR1/RGS2/FOS/ATF3/CEBPD/JUNB/HMOX1/TCIM/PLSCR1/KLF6/SOD2/RGCC/S100A8/CCN1	24	BP
GO:1904018	positive regulation of vasculature development	7/45	5.90133e-05	TLR3/EGR1/RHOB/HMOX1/ADM/SOD2/ANXA1	7	BP
GO:0045080	positive regulation of chemokine biosynthetic process	3/45	6.02978e-05	TLR3/EGR1/HMOX1	3	BP
GO:0031326	regulation of cellular biosynthetic process	25/45	6.02978e-05	NR4A1/ZFP36/DUSP1/FOSB/NR4A2/ZNF331/SGK1/TLR3/TGFBR3/MAFF/EGR1/RGS2/FOS/ATF3/CEBPD/JUNB/HMOX1/TCIM/PLSCR1/KLF6/ADM/SOD2/RGCC/S100A8/CCN1	25	BP
GO:0010557	positive regulation of macromolecule biosynthetic process	16/45	6.02978e-05	NR4A1/FOSB/NR4A2/TLR3/MAFF/EGR1/FOS/ATF3/CEBPD/JUNB/HMOX1/PLSCR1/KLF6/RGCC/CCL2/CCN1	16	BP
GO:0009725	response to hormone	12/45	6.18083e-05	SOCS2/NR4A1/ZFP36/DUSP1/FOSB/NR4A2/TGFBR3/EGR1/FOS/TIMP1/ADM/ANXA1	12	BP
GO:0006357	regulation of transcription by RNA polymerase II	19/45	6.7348e-05	NR4A1/ZFP36/FOSB/NR4A2/ZNF331/TLR3/TGFBR3/MAFF/EGR1/FOS/ATF3/CEBPD/JUNB/HMOX1/PLSCR1/KLF6/SOD2/RGCC/CCN1	19	BP
GO:0031960	response to corticosteroid	6/45	7.61896e-05	ZFP36/DUSP1/FOSB/FOS/ADM/ANXA1	6	BP
GO:0008283	cell proliferation	17/45	8.02265e-05	NR4A1/ZFP36/DUSP1/SGK1/TGFBR3/EGR1/ATF3/JUNB/HMOX1/TIMP1/ADM/SOD2/ADAMTS1/ANXA1/RGCC/CCL2/CCN1	17	BP
GO:0051254	positive regulation of RNA metabolic process	15/45	8.26407e-05	NR4A1/ZFP36/FOSB/NR4A2/TLR3/MAFF/EGR1/FOS/ATF3/CEBPD/JUNB/PLSCR1/KLF6/RGCC/CCN1	15	BP
GO:0051240	positive regulation of multicellular organismal process	16/45	8.26407e-05	SOCS2/B4GALT5/TLR3/TGFBR3/EGR1/RHOB/RGS2/FOS/CEBPD/HMOX1/ADM/SOD2/ANXA1/RGCC/LCN2/CCN1	16	BP
GO:0009966	regulation of signal transduction	22/45	8.26668e-05	SOCS2/DUSP1/NR4A2/GADD45B/TLR3/TGFBR3/EGR1/RHOB/RGS2/ATF3/DUSP6/HMOX1/TCIM/CASP4/PLSCR1/TIMP1/ADM/SOD2/CCL20/CCL2/S100A8/CCN1	22	BP
GO:0006355	regulation of transcription, DNA-templated	22/45	8.26668e-05	NR4A1/ZFP36/FOSB/NR4A2/ZNF331/SGK1/TLR3/TGFBR3/MAFF/EGR1/FOS/ATF3/CEBPD/JUNB/HMOX1/TCIM/PLSCR1/KLF6/SOD2/RGCC/S100A8/CCN1	22	BP
GO:0009719	response to endogenous stimulus	15/45	9.71909e-05	SOCS2/NR4A1/ZFP36/DUSP1/FOSB/NR4A2/TGFBR3/EGR1/FOS/CASP4/TIMP1/ADM/ANXA1/CCL2/CCN1	15	BP
GO:0010646	regulation of cell communication	23/45	9.71909e-05	SOCS2/DUSP1/NR4A2/GADD45B/TLR3/TGFBR3/EGR1/RHOB/RGS2/ATF3/DUSP6/HMOX1/TCIM/CASP4/PLSCR1/TIMP1/ADM/SOD2/CCL20/ANXA1/CCL2/S100A8/CCN1	23	BP
GO:0006928	movement of cell or subcellular component	17/45	9.86845e-05	NR4A1/DUSP1/NR4A2/SGK1/TGFBR3/NEDD9/RHOB/HMOX1/TIMP1/SOD2/ADAMTS1/CCL20/ANXA1/RGCC/CCL2/S100A8/CCN1	17	BP
GO:0048545	response to steroid hormone	8/45	0.00010608	NR4A1/ZFP36/DUSP1/FOSB/NR4A2/FOS/ADM/ANXA1	8	BP
GO:0045893	positive regulation of transcription, DNA-templated	14/45	0.000107321	NR4A1/FOSB/NR4A2/TLR3/MAFF/EGR1/FOS/ATF3/CEBPD/JUNB/PLSCR1/KLF6/RGCC/CCN1	14	BP
GO:1903506	regulation of nucleic acid-templated transcription	22/45	0.000109554	NR4A1/ZFP36/FOSB/NR4A2/ZNF331/SGK1/TLR3/TGFBR3/MAFF/EGR1/FOS/ATF3/CEBPD/JUNB/HMOX1/TCIM/PLSCR1/KLF6/SOD2/RGCC/S100A8/CCN1	22	BP
GO:0002376	immune system process	21/45	0.000109554	ZFP36/DUSP1/TLR3/TGFBR3/EGR1/FOS/CEBPD/JUNB/HMOX1/TCIM/CASP4/PLSCR1/KLF6/CCL20/ANXA1/RGCC/IFIT1/IFITM2/LCN2/CCL2/S100A8	21	BP
GO:1901362	organic cyclic compound biosynthetic process	25/45	0.000109554	NR4A1/ZFP36/DUSP1/FOSB/NR4A2/ZNF331/SGK1/TLR3/TGFBR3/MAFF/EGR1/FOS/ATF3/CEBPD/JUNB/HMOX1/TCIM/PLSCR1/KLF6/ADM/SOD2/RGCC/NNMT/S100A8/CCN1	25	BP
GO:0031328	positive regulation of cellular biosynthetic process	16/45	0.000109554	NR4A1/FOSB/NR4A2/TLR3/MAFF/EGR1/FOS/ATF3/CEBPD/JUNB/HMOX1/PLSCR1/KLF6/ADM/RGCC/CCN1	16	BP
GO:0023051	regulation of signaling	23/45	0.000109554	SOCS2/DUSP1/NR4A2/GADD45B/TLR3/TGFBR3/EGR1/RHOB/RGS2/ATF3/DUSP6/HMOX1/TCIM/CASP4/PLSCR1/TIMP1/ADM/SOD2/CCL20/ANXA1/CCL2/S100A8/CCN1	23	BP
GO:0045073	regulation of chemokine biosynthetic process	3/45	0.000109554	TLR3/EGR1/HMOX1	3	BP
GO:2001141	regulation of RNA biosynthetic process	22/45	0.000109554	NR4A1/ZFP36/FOSB/NR4A2/ZNF331/SGK1/TLR3/TGFBR3/MAFF/EGR1/FOS/ATF3/CEBPD/JUNB/HMOX1/TCIM/PLSCR1/KLF6/SOD2/RGCC/S100A8/CCN1	22	BP
GO:0009628	response to abiotic stimulus	13/45	0.000118864	DUSP1/FOSB/NR4A2/APOLD1/TLR3/TGFBR3/EGR1/RHOB/FOS/HMOX1/TCIM/ADM/RGCC	13	BP
GO:0010628	positive regulation of gene expression	16/45	0.000119702	NR4A1/ZFP36/FOSB/NR4A2/TLR3/MAFF/EGR1/FOS/ATF3/CEBPD/JUNB/PLSCR1/KLF6/RGCC/LCN2/CCN1	16	BP
GO:2000026	regulation of multicellular organismal development	17/45	0.000130014	SOCS2/ZFP36/B4GALT5/TLR3/TGFBR3/EGR1/RHOB/RGS2/FOS/HMOX1/TCIM/TIMP1/ADM/SOD2/ANXA1/RGCC/CCN1	17	BP
GO:0048585	negative regulation of response to stimulus	15/45	0.000130014	SOCS2/DUSP1/NR4A2/TLR3/TGFBR3/EGR1/RGS2/ATF3/DUSP6/HMOX1/TCIM/ADM/SOD2/ANXA1/CCL2	15	BP
GO:0042033	chemokine biosynthetic process	3/45	0.000130014	TLR3/EGR1/HMOX1	3	BP
GO:0050755	chemokine metabolic process	3/45	0.000130014	TLR3/EGR1/HMOX1	3	BP
GO:0006366	transcription by RNA polymerase II	19/45	0.000132095	NR4A1/ZFP36/FOSB/NR4A2/ZNF331/TLR3/TGFBR3/MAFF/EGR1/FOS/ATF3/CEBPD/JUNB/HMOX1/PLSCR1/KLF6/SOD2/RGCC/CCN1	19	BP
GO:0044093	positive regulation of molecular function	15/45	0.000142471	NR4A2/GADD45B/SGK1/TLR3/NEDD9/EGR1/RGS2/DUSP6/TCIM/PLSCR1/RGCC/CCL2/S100A8/ALOX5AP/CCN1	15	BP
GO:0051239	regulation of multicellular organismal process	21/45	0.000148495	SOCS2/ZFP36/NR4A2/B4GALT5/SGK1/TLR3/TGFBR3/EGR1/RHOB/RGS2/FOS/CEBPD/HMOX1/TCIM/TIMP1/ADM/SOD2/ANXA1/RGCC/LCN2/CCN1	21	BP
GO:0034654	nucleobase-containing compound biosynthetic process	24/45	0.000151504	NR4A1/ZFP36/DUSP1/FOSB/NR4A2/ZNF331/SGK1/TLR3/TGFBR3/MAFF/EGR1/FOS/ATF3/CEBPD/JUNB/HMOX1/TCIM/PLSCR1/KLF6/SOD2/RGCC/NNMT/S100A8/CCN1	24	BP
GO:0006351	transcription, DNA-templated	22/45	0.000157834	NR4A1/ZFP36/FOSB/NR4A2/ZNF331/SGK1/TLR3/TGFBR3/MAFF/EGR1/FOS/ATF3/CEBPD/JUNB/HMOX1/TCIM/PLSCR1/KLF6/SOD2/RGCC/S100A8/CCN1	22	BP
GO:1903508	positive regulation of nucleic acid-templated transcription	14/45	0.000175378	NR4A1/FOSB/NR4A2/TLR3/MAFF/EGR1/FOS/ATF3/CEBPD/JUNB/PLSCR1/KLF6/RGCC/CCN1	14	BP
GO:1902680	positive regulation of RNA biosynthetic process	14/45	0.000175378	NR4A1/FOSB/NR4A2/TLR3/MAFF/EGR1/FOS/ATF3/CEBPD/JUNB/PLSCR1/KLF6/RGCC/CCN1	14	BP
GO:0006952	defense response	15/45	0.000186689	TLR3/EGR1/FOS/HMOX1/CASP4/PLSCR1/TIMP1/ADM/CCL20/ANXA1/IFIT1/IFITM2/LCN2/CCL2/S100A8	15	BP
GO:0007565	female pregnancy	6/45	0.000186689	FOSB/RGS2/FOS/JUNB/TIMP1/ADM	6	BP
GO:0018130	heterocycle biosynthetic process	24/45	0.000187234	NR4A1/ZFP36/DUSP1/FOSB/NR4A2/ZNF331/SGK1/TLR3/TGFBR3/MAFF/EGR1/FOS/ATF3/CEBPD/JUNB/HMOX1/TCIM/PLSCR1/KLF6/SOD2/RGCC/NNMT/S100A8/CCN1	24	BP
GO:0044271	cellular nitrogen compound biosynthetic process	26/45	0.000191128	NR4A1/ZFP36/DUSP1/FOSB/NR4A2/ZNF331/B4GALT5/SGK1/TLR3/TGFBR3/MAFF/EGR1/RGS2/FOS/ATF3/CEBPD/JUNB/HMOX1/TCIM/PLSCR1/KLF6/SOD2/RGCC/NNMT/S100A8/CCN1	26	BP
GO:0019438	aromatic compound biosynthetic process	24/45	0.000191128	NR4A1/ZFP36/DUSP1/FOSB/NR4A2/ZNF331/SGK1/TLR3/TGFBR3/MAFF/EGR1/FOS/ATF3/CEBPD/JUNB/HMOX1/TCIM/PLSCR1/KLF6/SOD2/RGCC/NNMT/S100A8/CCN1	24	BP
GO:0097659	nucleic acid-templated transcription	22/45	0.000191128	NR4A1/ZFP36/FOSB/NR4A2/ZNF331/SGK1/TLR3/TGFBR3/MAFF/EGR1/FOS/ATF3/CEBPD/JUNB/HMOX1/TCIM/PLSCR1/KLF6/SOD2/RGCC/S100A8/CCN1	22	BP
GO:0009968	negative regulation of signal transduction	13/45	0.000191128	SOCS2/DUSP1/NR4A2/TLR3/TGFBR3/EGR1/RGS2/ATF3/DUSP6/HMOX1/TCIM/ADM/SOD2	13	BP
GO:1901342	regulation of vasculature development	8/45	0.00019938	TLR3/EGR1/RHOB/HMOX1/ADM/SOD2/ANXA1/RGCC	8	BP
GO:0032774	RNA biosynthetic process	22/45	0.000201656	NR4A1/ZFP36/FOSB/NR4A2/ZNF331/SGK1/TLR3/TGFBR3/MAFF/EGR1/FOS/ATF3/CEBPD/JUNB/HMOX1/TCIM/PLSCR1/KLF6/SOD2/RGCC/S100A8/CCN1	22	BP
GO:0097755	positive regulation of blood vessel diameter	4/45	0.000209063	RGS2/HMOX1/ADM/SOD2	4	BP
GO:0045935	positive regulation of nucleobase-containing compound metabolic process	15/45	0.000214741	NR4A1/ZFP36/FOSB/NR4A2/TLR3/MAFF/EGR1/FOS/ATF3/CEBPD/JUNB/PLSCR1/KLF6/RGCC/CCN1	15	BP
GO:0051707	response to other organism	11/45	0.000214741	ZFP36/TLR3/FOS/PLSCR1/ADM/CCL20/IFIT1/IFITM2/LCN2/CCL2/S100A8	11	BP
GO:0045859	regulation of protein kinase activity	10/45	0.000214741	DUSP1/GADD45B/TLR3/NEDD9/EGR1/RGS2/DUSP6/TCIM/RGCC/CCN1	10	BP
GO:0035239	tube morphogenesis	11/45	0.000214741	NR4A1/TLR3/TGFBR3/RHOB/JUNB/HMOX1/ADM/ANXA1/RGCC/CCL2/CCN1	11	BP
GO:0043207	response to external biotic stimulus	11/45	0.000214741	ZFP36/TLR3/FOS/PLSCR1/ADM/CCL20/IFIT1/IFITM2/LCN2/CCL2/S100A8	11	BP
GO:0001525	angiogenesis	9/45	0.000215379	NR4A1/TLR3/RHOB/HMOX1/ADM/ANXA1/RGCC/CCL2/CCN1	9	BP
GO:0043085	positive regulation of catalytic activity	13/45	0.000219956	NR4A2/GADD45B/TLR3/NEDD9/EGR1/RGS2/DUSP6/TCIM/PLSCR1/RGCC/S100A8/ALOX5AP/CCN1	13	BP
GO:0051252	regulation of RNA metabolic process	22/45	0.000221322	NR4A1/ZFP36/FOSB/NR4A2/ZNF331/SGK1/TLR3/TGFBR3/MAFF/EGR1/FOS/ATF3/CEBPD/JUNB/HMOX1/TCIM/PLSCR1/KLF6/SOD2/RGCC/S100A8/CCN1	22	BP
GO:0019219	regulation of nucleobase-containing compound metabolic process	23/45	0.000222437	NR4A1/ZFP36/DUSP1/FOSB/NR4A2/ZNF331/SGK1/TLR3/TGFBR3/MAFF/EGR1/FOS/ATF3/CEBPD/JUNB/HMOX1/TCIM/PLSCR1/KLF6/SOD2/RGCC/S100A8/CCN1	23	BP
GO:0009059	macromolecule biosynthetic process	26/45	0.000224113	NR4A1/ZFP36/DUSP1/FOSB/NR4A2/ZNF331/B4GALT5/SGK1/TLR3/TGFBR3/MAFF/EGR1/RGS2/FOS/ATF3/CEBPD/JUNB/HMOX1/TCIM/PLSCR1/KLF6/SOD2/RGCC/CCL2/S100A8/CCN1	26	BP
GO:0071495	cellular response to endogenous stimulus	13/45	0.000235085	SOCS2/NR4A1/ZFP36/DUSP1/FOSB/NR4A2/TGFBR3/EGR1/FOS/CASP4/ANXA1/CCL2/CCN1	13	BP
GO:0048646	anatomical structure formation involved in morphogenesis	12/45	0.000275326	NR4A1/TLR3/TGFBR3/RHOB/JUNB/HMOX1/ADM/ADAMTS1/ANXA1/RGCC/CCL2/CCN1	12	BP
GO:0016310	phosphorylation	17/45	0.000276194	SOCS2/ZFP36/DUSP1/CISH/GADD45B/SGK1/TLR3/TGFBR3/NEDD9/EGR1/RGS2/ATF3/DUSP6/TCIM/RGCC/CCL2/CCN1	17	BP
GO:0009607	response to biotic stimulus	11/45	0.000279195	ZFP36/TLR3/FOS/PLSCR1/ADM/CCL20/IFIT1/IFITM2/LCN2/CCL2/S100A8	11	BP
GO:0051592	response to calcium ion	5/45	0.000285188	DUSP1/FOSB/FOS/JUNB/ALOX5AP	5	BP
GO:0046677	response to antibiotic	7/45	0.000294976	DUSP1/EGR1/RHOB/RGS2/HMOX1/LCN2/S100A8	7	BP
GO:0001775	cell activation	13/45	0.000302597	APOLD1/TLR3/EGR1/HMOX1/TCIM/PLSCR1/KLF6/TIMP1/ANXA1/RGCC/LCN2/CCL2/S100A8	13	BP
GO:0048523	negative regulation of cellular process	25/45	0.000317577	SOCS2/NR4A1/ZFP36/DUSP1/FOSB/NR4A2/GADD45B/TLR3/TGFBR3/EGR1/RHOB/RGS2/ATF3/CEBPD/DUSP6/HMOX1/TCIM/TIMP1/ADM/SOD2/ADAMTS1/ANXA1/RGCC/CCL2/CCN1	25	BP
GO:0010038	response to metal ion	7/45	0.000326182	DUSP1/FOSB/FOS/JUNB/HMOX1/S100A8/ALOX5AP	7	BP
GO:0035914	skeletal muscle cell differentiation	4/45	0.000326182	MAFF/EGR1/FOS/ATF3	4	BP
GO:0071277	cellular response to calcium ion	4/45	0.000326182	FOSB/FOS/JUNB/ALOX5AP	4	BP
GO:0045597	positive regulation of cell differentiation	11/45	0.000332419	SOCS2/ZFP36/NEDD9/RGS2/FOS/CEBPD/ADM/SOD2/ANXA1/RGCC/CCN1	11	BP
GO:0006954	inflammatory response	10/45	0.000333879	TLR3/FOS/HMOX1/CASP4/PLSCR1/TIMP1/ADM/ANXA1/CCL2/S100A8	10	BP
GO:0010648	negative regulation of cell communication	13/45	0.00034144	SOCS2/DUSP1/NR4A2/TLR3/TGFBR3/EGR1/RGS2/ATF3/DUSP6/HMOX1/TCIM/ADM/SOD2	13	BP
GO:0023057	negative regulation of signaling	13/45	0.000349688	SOCS2/DUSP1/NR4A2/TLR3/TGFBR3/EGR1/RGS2/ATF3/DUSP6/HMOX1/TCIM/ADM/SOD2	13	BP
GO:0034645	cellular macromolecule biosynthetic process	25/45	0.000371992	NR4A1/ZFP36/DUSP1/FOSB/NR4A2/ZNF331/B4GALT5/SGK1/TLR3/TGFBR3/MAFF/EGR1/RGS2/FOS/ATF3/CEBPD/JUNB/HMOX1/TCIM/PLSCR1/KLF6/SOD2/RGCC/S100A8/CCN1	25	BP
GO:0000302	response to reactive oxygen species	6/45	0.000378102	DUSP1/RHOB/FOS/HMOX1/SOD2/LCN2	6	BP
GO:0006468	protein phosphorylation	15/45	0.000396226	ZFP36/DUSP1/GADD45B/SGK1/TLR3/TGFBR3/NEDD9/EGR1/RGS2/ATF3/DUSP6/TCIM/RGCC/CCL2/CCN1	15	BP
GO:0001666	response to hypoxia	7/45	0.000437156	NR4A2/APOLD1/TGFBR3/EGR1/HMOX1/ADM/RGCC	7	BP
GO:1901652	response to peptide	8/45	0.000437431	SOCS2/NR4A1/NR4A2/TGFBR3/EGR1/CASP4/TIMP1/ADM	8	BP
GO:0097237	cellular response to toxic substance	6/45	0.000477962	EGR1/RHOB/HMOX1/SOD2/LCN2/ALOX5AP	6	BP
GO:0045860	positive regulation of protein kinase activity	8/45	0.000498082	GADD45B/TLR3/NEDD9/EGR1/DUSP6/TCIM/RGCC/CCN1	8	BP
GO:0036293	response to decreased oxygen levels	7/45	0.00051331	NR4A2/APOLD1/TGFBR3/EGR1/HMOX1/ADM/RGCC	7	BP
GO:0051271	negative regulation of cellular component movement	7/45	0.00051331	DUSP1/TGFBR3/RHOB/HMOX1/TIMP1/RGCC/CCL2	7	BP
GO:0009611	response to wounding	9/45	0.000539129	ZFP36/MAFF/HMOX1/PLSCR1/TIMP1/ADM/ANXA1/S100A8/CCN1	9	BP
GO:0006955	immune response	16/45	0.000577324	TLR3/TGFBR3/EGR1/FOS/HMOX1/TCIM/CASP4/PLSCR1/CCL20/ANXA1/RGCC/IFIT1/IFITM2/LCN2/CCL2/S100A8	16	BP
GO:2000182	regulation of progesterone biosynthetic process	2/45	0.000577324	EGR1/ADM	2	BP
GO:0031100	animal organ regeneration	4/45	0.000577324	TGFBR3/HMOX1/ADM/NNMT	4	BP
GO:0030097	hemopoiesis	10/45	0.000578684	ZFP36/TLR3/TGFBR3/EGR1/FOS/CEBPD/JUNB/TCIM/KLF6/ANXA1	10	BP
GO:0030335	positive regulation of cell migration	8/45	0.000581968	NEDD9/RHOB/HMOX1/SOD2/ADAMTS1/CCL20/ANXA1/CCN1	8	BP
GO:0060326	cell chemotaxis	6/45	0.000586412	NR4A1/DUSP1/CCL20/ANXA1/CCL2/S100A8	6	BP
GO:0035456	response to interferon-beta	3/45	0.000629927	TLR3/PLSCR1/IFITM2	3	BP
GO:0042325	regulation of phosphorylation	13/45	0.000646186	SOCS2/DUSP1/CISH/GADD45B/TLR3/NEDD9/EGR1/RGS2/ATF3/DUSP6/TCIM/RGCC/CCN1	13	BP
GO:0071407	cellular response to organic cyclic compound	8/45	0.000703862	NR4A1/ZFP36/NR4A2/TLR3/EGR1/ANXA1/IFIT1/CCL2	8	BP
GO:0070482	response to oxygen levels	7/45	0.000715298	NR4A2/APOLD1/TGFBR3/EGR1/HMOX1/ADM/RGCC	7	BP
GO:1901701	cellular response to oxygen-containing compound	11/45	0.000739007	SOCS2/NR4A1/ZFP36/NR4A2/EGR1/RHOB/FOS/CASP4/SOD2/LCN2/CCL2	11	BP
GO:2000147	positive regulation of cell motility	8/45	0.000767257	NEDD9/RHOB/HMOX1/SOD2/ADAMTS1/CCL20/ANXA1/CCN1	8	BP
GO:0070848	response to growth factor	9/45	0.000767668	NR4A1/ZFP36/TGFBR3/EGR1/FOS/DUSP6/ANXA1/CCL2/CCN1	9	BP
GO:0033674	positive regulation of kinase activity	8/45	0.000767668	GADD45B/TLR3/NEDD9/EGR1/DUSP6/TCIM/RGCC/CCN1	8	BP
GO:0048534	hematopoietic or lymphoid organ development	10/45	0.000820116	ZFP36/TLR3/TGFBR3/EGR1/FOS/CEBPD/JUNB/TCIM/KLF6/ANXA1	10	BP
GO:0045087	innate immune response	10/45	0.000838499	TLR3/EGR1/CASP4/PLSCR1/ANXA1/IFIT1/IFITM2/LCN2/CCL2/S100A8	10	BP
GO:0043066	negative regulation of apoptotic process	10/45	0.00084127	SOCS2/DUSP1/NR4A2/HMOX1/TCIM/TIMP1/SOD2/ANXA1/CCL2/CCN1	10	BP
GO:0071248	cellular response to metal ion	5/45	0.00084569	FOSB/FOS/JUNB/HMOX1/ALOX5AP	5	BP
GO:0051704	multi-organism process	17/45	0.00084569	ZFP36/FOSB/TLR3/MAFF/RGS2/FOS/JUNB/PLSCR1/TIMP1/ADM/ADAMTS1/CCL20/IFIT1/IFITM2/LCN2/CCL2/S100A8	17	BP
GO:0043434	response to peptide hormone	7/45	0.000847641	SOCS2/NR4A1/NR4A2/TGFBR3/EGR1/TIMP1/ADM	7	BP
GO:0043435	response to corticotropin-releasing hormone	2/45	0.000847641	NR4A1/NR4A2	2	BP
GO:0071376	cellular response to corticotropin-releasing hormone stimulus	2/45	0.000847641	NR4A1/NR4A2	2	BP
GO:0035295	tube development	11/45	0.000847641	NR4A1/TLR3/TGFBR3/RHOB/JUNB/HMOX1/ADM/ANXA1/RGCC/CCL2/CCN1	11	BP
GO:0051272	positive regulation of cellular component movement	8/45	0.000862126	NEDD9/RHOB/HMOX1/SOD2/ADAMTS1/CCL20/ANXA1/CCN1	8	BP
GO:0032602	chemokine production	4/45	0.000862126	TLR3/EGR1/HMOX1/S100A8	4	BP
GO:1904035	regulation of epithelial cell apoptotic process	4/45	0.000937798	ZFP36/HMOX1/RGCC/CCL2	4	BP
GO:0043069	negative regulation of programmed cell death	10/45	0.000972326	SOCS2/DUSP1/NR4A2/HMOX1/TCIM/TIMP1/SOD2/ANXA1/CCL2/CCN1	10	BP
GO:0040017	positive regulation of locomotion	8/45	0.00101874	NEDD9/RHOB/HMOX1/SOD2/ADAMTS1/CCL20/ANXA1/CCN1	8	BP
GO:0008284	positive regulation of cell proliferation	10/45	0.00109837	NR4A1/TGFBR3/EGR1/ATF3/HMOX1/TIMP1/ADM/ADAMTS1/ANXA1/CCN1	10	BP
GO:0006796	phosphate-containing compound metabolic process	19/45	0.00109837	SOCS2/ZFP36/DUSP1/CISH/GADD45B/SGK1/TLR3/TGFBR3/NEDD9/EGR1/RGS2/ATF3/DUSP6/TCIM/PLSCR1/RGCC/NNMT/CCL2/CCN1	19	BP
GO:0097190	apoptotic signaling pathway	8/45	0.00111727	NR4A2/TLR3/ATF3/HMOX1/CASP4/SOD2/LCN2/S100A8	8	BP
GO:0002682	regulation of immune system process	13/45	0.00113033	ZFP36/DUSP1/TLR3/FOS/HMOX1/TCIM/PLSCR1/CCL20/ANXA1/RGCC/IFIT1/CCL2/S100A8	13	BP
GO:0043412	macromolecule modification	22/45	0.00113952	SOCS2/ZFP36/DUSP1/CISH/GADD45B/B4GALT5/SGK1/TLR3/TGFBR3/NEDD9/EGR1/RGS2/FOS/ATF3/DUSP6/TCIM/TIMP1/ANXA1/RGCC/CCL2/S100A8/CCN1	22	BP
GO:0002520	immune system development	10/45	0.00113952	ZFP36/TLR3/TGFBR3/EGR1/FOS/CEBPD/JUNB/TCIM/KLF6/ANXA1	10	BP
GO:0032496	response to lipopolysaccharide	6/45	0.00114959	ZFP36/FOS/ADM/LCN2/CCL2/S100A8	6	BP
GO:0043901	negative regulation of multi-organism process	5/45	0.00114959	ZFP36/PLSCR1/TIMP1/IFIT1/IFITM2	5	BP
GO:0022414	reproductive process	12/45	0.00115122	DUSP1/FOSB/TLR3/MAFF/EGR1/RGS2/FOS/JUNB/TIMP1/ADM/ADAMTS1/CCN1	12	BP
GO:0000003	reproduction	12/45	0.00115142	DUSP1/FOSB/TLR3/MAFF/EGR1/RGS2/FOS/JUNB/TIMP1/ADM/ADAMTS1/CCN1	12	BP
GO:0034599	cellular response to oxidative stress	6/45	0.00115142	NR4A2/RHOB/FOS/HMOX1/SOD2/LCN2	6	BP
GO:0006793	phosphorus metabolic process	19/45	0.00115736	SOCS2/ZFP36/DUSP1/CISH/GADD45B/SGK1/TLR3/TGFBR3/NEDD9/EGR1/RGS2/ATF3/DUSP6/TCIM/PLSCR1/RGCC/NNMT/CCL2/CCN1	19	BP
GO:0009617	response to bacterium	8/45	0.00117773	ZFP36/TLR3/FOS/ADM/CCL20/LCN2/CCL2/S100A8	8	BP
GO:0002685	regulation of leukocyte migration	5/45	0.00123319	DUSP1/HMOX1/CCL20/ANXA1/CCL2	5	BP
GO:0006979	response to oxidative stress	7/45	0.00131732	DUSP1/NR4A2/RHOB/FOS/HMOX1/SOD2/LCN2	7	BP
GO:0048525	negative regulation of viral process	4/45	0.00134392	ZFP36/PLSCR1/IFIT1/IFITM2	4	BP
GO:0002237	response to molecule of bacterial origin	6/45	0.00141192	ZFP36/FOS/ADM/LCN2/CCL2/S100A8	6	BP
GO:0051347	positive regulation of transferase activity	8/45	0.00146309	GADD45B/TLR3/NEDD9/EGR1/DUSP6/TCIM/RGCC/CCN1	8	BP
GO:0071241	cellular response to inorganic substance	5/45	0.00146436	FOSB/FOS/JUNB/HMOX1/ALOX5AP	5	BP
GO:1901214	regulation of neuron death	6/45	0.00149146	NR4A2/EGR1/FOS/HMOX1/SOD2/CCL2	6	BP
GO:0006701	progesterone biosynthetic process	2/45	0.00152361	EGR1/ADM	2	BP
GO:0010046	response to mycotoxin	2/45	0.00152361	EGR1/LCN2	2	BP
GO:0071496	cellular response to external stimulus	6/45	0.00165722	NR4A2/TLR3/FOS/ATF3/HMOX1/LCN2	6	BP
GO:0006464	cellular protein modification process	21/45	0.00174556	SOCS2/ZFP36/DUSP1/CISH/GADD45B/B4GALT5/SGK1/TLR3/TGFBR3/NEDD9/EGR1/RGS2/ATF3/DUSP6/TCIM/TIMP1/ANXA1/RGCC/CCL2/S100A8/CCN1	21	BP
GO:0036211	protein modification process	21/45	0.00174556	SOCS2/ZFP36/DUSP1/CISH/GADD45B/B4GALT5/SGK1/TLR3/TGFBR3/NEDD9/EGR1/RGS2/ATF3/DUSP6/TCIM/TIMP1/ANXA1/RGCC/CCL2/S100A8/CCN1	21	BP
GO:0045766	positive regulation of angiogenesis	5/45	0.00174768	TLR3/RHOB/HMOX1/ADM/ANXA1	5	BP
GO:0010468	regulation of gene expression	24/45	0.00175112	NR4A1/ZFP36/FOSB/NR4A2/ZNF331/SGK1/TLR3/TGFBR3/MAFF/EGR1/RGS2/FOS/ATF3/CEBPD/JUNB/HMOX1/TCIM/PLSCR1/KLF6/SOD2/RGCC/LCN2/S100A8/CCN1	24	BP
GO:0060548	negative regulation of cell death	10/45	0.00176381	SOCS2/DUSP1/NR4A2/HMOX1/TCIM/TIMP1/SOD2/ANXA1/CCL2/CCN1	10	BP
GO:0032879	regulation of localization	17/45	0.00176381	ZFP36/DUSP1/SGK1/TGFBR3/NEDD9/RHOB/RGS2/HMOX1/TIMP1/SOD2/ADAMTS1/CCL20/ANXA1/RGCC/CCL2/S100A8/CCN1	17	BP
GO:0019220	regulation of phosphate metabolic process	13/45	0.00186025	SOCS2/DUSP1/CISH/GADD45B/TLR3/NEDD9/EGR1/RGS2/ATF3/DUSP6/TCIM/RGCC/CCN1	13	BP
GO:0042035	regulation of cytokine biosynthetic process	4/45	0.0018646	ZFP36/TLR3/EGR1/HMOX1	4	BP
GO:0051174	regulation of phosphorus metabolic process	13/45	0.0018646	SOCS2/DUSP1/CISH/GADD45B/TLR3/NEDD9/EGR1/RGS2/ATF3/DUSP6/TCIM/RGCC/CCN1	13	BP
GO:1904019	epithelial cell apoptotic process	4/45	0.00190871	ZFP36/HMOX1/RGCC/CCL2	4	BP
GO:0002246	wound healing involved in inflammatory response	2/45	0.00190871	HMOX1/TIMP1	2	BP
GO:0030336	negative regulation of cell migration	6/45	0.00190871	DUSP1/RHOB/HMOX1/TIMP1/RGCC/CCL2	6	BP
GO:0032870	cellular response to hormone stimulus	8/45	0.00200736	SOCS2/NR4A1/ZFP36/DUSP1/FOSB/NR4A2/FOS/ANXA1	8	BP
GO:0002548	monocyte chemotaxis	3/45	0.00200965	DUSP1/ANXA1/CCL2	3	BP
GO:0061061	muscle structure development	8/45	0.00200965	TGFBR3/MAFF/EGR1/RGS2/FOS/ATF3/ADM/SOD2	8	BP
GO:0043620	regulation of DNA-templated transcription in response to stress	4/45	0.00213939	EGR1/ATF3/HMOX1/TCIM	4	BP
GO:0060711	labyrinthine layer development	3/45	0.00226478	JUNB/ADM/CCN1	3	BP
GO:0009888	tissue development	14/45	0.00232662	ZFP36/TGFBR3/MAFF/EGR1/RHOB/RGS2/FOS/ATF3/JUNB/TIMP1/ADM/ANXA1/RGCC/CCN1	14	BP
GO:0070997	neuron death	6/45	0.00233511	NR4A2/EGR1/FOS/HMOX1/SOD2/CCL2	6	BP
GO:2000146	negative regulation of cell motility	6/45	0.00233511	DUSP1/RHOB/HMOX1/TIMP1/RGCC/CCL2	6	BP
GO:0009991	response to extracellular stimulus	7/45	0.00238467	ZFP36/NR4A2/FOS/ATF3/HMOX1/ADM/LCN2	7	BP
GO:0045444	fat cell differentiation	5/45	0.00242119	NR4A1/ZFP36/NR4A2/RGS2/CEBPD	5	BP
GO:0019079	viral genome replication	4/45	0.00242818	PLSCR1/IFIT1/IFITM2/CCL2	4	BP
GO:0042089	cytokine biosynthetic process	4/45	0.00242818	ZFP36/TLR3/EGR1/HMOX1	4	BP
GO:0002686	negative regulation of leukocyte migration	3/45	0.00247918	DUSP1/HMOX1/CCL2	3	BP
GO:0042107	cytokine metabolic process	4/45	0.00248423	ZFP36/TLR3/EGR1/HMOX1	4	BP
GO:0071363	cellular response to growth factor stimulus	8/45	0.00251316	NR4A1/ZFP36/TGFBR3/EGR1/FOS/ANXA1/CCL2/CCN1	8	BP
GO:0035296	regulation of tube diameter	4/45	0.00277614	RGS2/HMOX1/ADM/SOD2	4	BP
GO:0097746	regulation of blood vessel diameter	4/45	0.00277614	RGS2/HMOX1/ADM/SOD2	4	BP
GO:0097305	response to alcohol	5/45	0.00286397	FOSB/TGFBR3/RGS2/FOS/S100A8	5	BP
GO:0000165	MAPK cascade	9/45	0.00297968	ZFP36/DUSP1/GADD45B/TLR3/RGS2/ATF3/DUSP6/CCL2/CCN1	9	BP
GO:0023014	signal transduction by protein phosphorylation	9/45	0.00306597	ZFP36/DUSP1/GADD45B/TLR3/RGS2/ATF3/DUSP6/CCL2/CCN1	9	BP
GO:0050678	regulation of epithelial cell proliferation	6/45	0.00306597	NR4A1/ZFP36/TGFBR3/HMOX1/RGCC/CCL2	6	BP
GO:0038066	p38MAPK cascade	3/45	0.0031994	ZFP36/DUSP1/GADD45B	3	BP
GO:0046886	positive regulation of hormone biosynthetic process	2/45	0.00334624	EGR1/ADM	2	BP
GO:0014706	striated muscle tissue development	6/45	0.00334624	TGFBR3/MAFF/EGR1/RGS2/FOS/ATF3	6	BP
GO:0001932	regulation of protein phosphorylation	11/45	0.00334624	DUSP1/GADD45B/TLR3/NEDD9/EGR1/RGS2/ATF3/DUSP6/TCIM/RGCC/CCN1	11	BP
GO:0040013	negative regulation of locomotion	6/45	0.00336534	DUSP1/RHOB/HMOX1/TIMP1/RGCC/CCL2	6	BP
GO:0050880	regulation of blood vessel size	4/45	0.00336836	RGS2/HMOX1/ADM/SOD2	4	BP
GO:0035150	regulation of tube size	4/45	0.00345111	RGS2/HMOX1/ADM/SOD2	4	BP
GO:0048584	positive regulation of response to stimulus	15/45	0.00345147	SOCS2/GADD45B/TLR3/TGFBR3/ATF3/DUSP6/HMOX1/TCIM/CASP4/PLSCR1/ANXA1/RGCC/CCL2/S100A8/CCN1	15	BP
GO:0032722	positive regulation of chemokine production	3/45	0.00345147	TLR3/EGR1/HMOX1	3	BP
GO:0045765	regulation of angiogenesis	6/45	0.00358477	TLR3/RHOB/HMOX1/ADM/ANXA1/RGCC	6	BP
GO:0042118	endothelial cell activation	2/45	0.00384179	APOLD1/TCIM	2	BP
GO:0051238	sequestering of metal ion	2/45	0.00384179	LCN2/S100A8	2	BP
GO:0031668	cellular response to extracellular stimulus	5/45	0.00384179	NR4A2/FOS/ATF3/HMOX1/LCN2	5	BP
GO:0042060	wound healing	7/45	0.00389087	MAFF/HMOX1/PLSCR1/TIMP1/ANXA1/S100A8/CCN1	7	BP
GO:0006935	chemotaxis	7/45	0.00391756	NR4A1/DUSP1/CCL20/ANXA1/CCL2/S100A8/CCN1	7	BP
GO:0009967	positive regulation of signal transduction	12/45	0.00392895	SOCS2/GADD45B/TLR3/TGFBR3/ATF3/DUSP6/HMOX1/TCIM/CASP4/CCL2/S100A8/CCN1	12	BP
GO:0060537	muscle tissue development	6/45	0.00393583	TGFBR3/MAFF/EGR1/RGS2/FOS/ATF3	6	BP
GO:1902531	regulation of intracellular signal transduction	13/45	0.00393583	SOCS2/DUSP1/GADD45B/TLR3/RHOB/RGS2/ATF3/DUSP6/HMOX1/TCIM/SOD2/S100A8/CCN1	13	BP
GO:0042330	taxis	7/45	0.00393964	NR4A1/DUSP1/CCL20/ANXA1/CCL2/S100A8/CCN1	7	BP
GO:0045071	negative regulation of viral genome replication	3/45	0.00406086	PLSCR1/IFIT1/IFITM2	3	BP
GO:0042542	response to hydrogen peroxide	4/45	0.00428166	DUSP1/RHOB/HMOX1/LCN2	4	BP
GO:0060347	heart trabecula formation	2/45	0.00432642	TGFBR3/ADAMTS1	2	BP
GO:0071850	mitotic cell cycle arrest	2/45	0.00432642	DUSP1/RGCC	2	BP
GO:0090594	inflammatory response to wounding	2/45	0.00432642	HMOX1/TIMP1	2	BP
GO:0002262	myeloid cell homeostasis	4/45	0.00432642	ZFP36/TGFBR3/HMOX1/ANXA1	4	BP
GO:0007517	muscle organ development	6/45	0.00440316	TGFBR3/MAFF/EGR1/RGS2/FOS/ATF3	6	BP
GO:0043524	negative regulation of neuron apoptotic process	4/45	0.00440576	NR4A2/HMOX1/SOD2/CCL2	4	BP
GO:0008285	negative regulation of cell proliferation	8/45	0.00451107	DUSP1/TGFBR3/HMOX1/ADM/SOD2/ADAMTS1/RGCC/CCL2	8	BP
GO:0042108	positive regulation of cytokine biosynthetic process	3/45	0.00475533	TLR3/EGR1/HMOX1	3	BP
GO:0051348	negative regulation of transferase activity	5/45	0.00509221	ZFP36/DUSP1/GADD45B/RGS2/DUSP6	5	BP
GO:0043542	endothelial cell migration	5/45	0.00542087	NR4A1/RHOB/HMOX1/ANXA1/RGCC	5	BP
GO:0007519	skeletal muscle tissue development	4/45	0.00554639	MAFF/EGR1/FOS/ATF3	4	BP
GO:0010566	regulation of ketone biosynthetic process	2/45	0.00559122	EGR1/ADM	2	BP
GO:0032352	positive regulation of hormone metabolic process	2/45	0.00559122	EGR1/ADM	2	BP
GO:0050673	epithelial cell proliferation	6/45	0.00562686	NR4A1/ZFP36/TGFBR3/HMOX1/RGCC/CCL2	6	BP
GO:0071674	mononuclear cell migration	3/45	0.00579299	DUSP1/ANXA1/CCL2	3	BP
GO:0051090	regulation of DNA-binding transcription factor activity	6/45	0.00586561	SGK1/TLR3/FOS/HMOX1/RGCC/S100A8	6	BP
GO:0050544	arachidonic acid binding	2/43	0.00603092	S100A8/ALOX5AP	2	MF
GO:0050542	icosanoid binding	2/43	0.00603092	S100A8/ALOX5AP	2	MF
GO:0050543	icosatetraenoic acid binding	2/43	0.00603092	S100A8/ALOX5AP	2	MF
GO:0003018	vascular process in circulatory system	4/45	0.00610358	RGS2/HMOX1/ADM/SOD2	4	BP
GO:0042448	progesterone metabolic process	2/45	0.00626161	EGR1/ADM	2	BP
GO:0043407	negative regulation of MAP kinase activity	3/45	0.006475	DUSP1/RGS2/DUSP6	3	BP
GO:0034614	cellular response to reactive oxygen species	4/45	0.00659229	RHOB/FOS/SOD2/LCN2	4	BP
GO:0060538	skeletal muscle organ development	4/45	0.00659229	MAFF/EGR1/FOS/ATF3	4	BP
GO:0017017	MAP kinase tyrosine/serine/threonine phosphatase activity	2/43	0.00674376	DUSP1/DUSP6	2	MF
GO:0071360	cellular response to exogenous dsRNA	2/45	0.00698172	TLR3/IFIT1	2	BP
GO:0001667	ameboidal-type cell migration	6/45	0.00700059	NR4A1/RHOB/HMOX1/TIMP1/ANXA1/RGCC	6	BP
GO:1901699	cellular response to nitrogen compound	7/45	0.0070365	SOCS2/NR4A1/NR4A2/TLR3/EGR1/CASP4/IFIT1	7	BP
GO:0008217	regulation of blood pressure	4/45	0.00710464	SGK1/HMOX1/ADM/SOD2	4	BP
GO:0070373	negative regulation of ERK1 and ERK2 cascade	3/45	0.00712138	DUSP1/ATF3/DUSP6	3	BP
GO:0001936	regulation of endothelial cell proliferation	4/45	0.00718477	NR4A1/HMOX1/RGCC/CCL2	4	BP
GO:0097529	myeloid leukocyte migration	4/45	0.00718477	DUSP1/ANXA1/CCL2/S100A8	4	BP
GO:0002683	negative regulation of immune system process	6/45	0.0072595	ZFP36/DUSP1/TLR3/HMOX1/ANXA1/CCL2	6	BP
GO:0010647	positive regulation of cell communication	12/45	0.0073268	SOCS2/GADD45B/TLR3/TGFBR3/ATF3/DUSP6/HMOX1/TCIM/CASP4/CCL2/S100A8/CCN1	12	BP
GO:0009653	anatomical structure morphogenesis	15/45	0.00750232	NR4A1/NR4A2/B4GALT5/TLR3/TGFBR3/NEDD9/RHOB/JUNB/HMOX1/ADM/ADAMTS1/ANXA1/RGCC/CCL2/CCN1	15	BP
GO:0023056	positive regulation of signaling	12/45	0.00750232	SOCS2/GADD45B/TLR3/TGFBR3/ATF3/DUSP6/HMOX1/TCIM/CASP4/CCL2/S100A8/CCN1	12	BP
GO:0001570	vasculogenesis	3/45	0.00809532	TGFBR3/JUNB/ADM	3	BP
GO:0007187	G protein-coupled receptor signaling pathway, coupled to cyclic nucleotide second messenger	4/45	0.00823928	RGS2/ADM/ANXA1/CCL2	4	BP
GO:0032642	regulation of chemokine production	3/45	0.00823928	TLR3/EGR1/HMOX1	3	BP
GO:0002689	negative regulation of leukocyte chemotaxis	2/45	0.00823928	DUSP1/CCL2	2	BP
GO:0051412	response to corticosterone	2/45	0.00823928	FOSB/FOS	2	BP
GO:0060716	labyrinthine layer blood vessel development	2/45	0.00823928	JUNB/CCN1	2	BP
GO:0071243	cellular response to arsenic-containing substance	2/45	0.00823928	ATF3/HMOX1	2	BP
GO:0043409	negative regulation of MAPK cascade	4/45	0.00833815	DUSP1/RGS2/ATF3/DUSP6	4	BP
GO:0050900	leukocyte migration	6/45	0.00833815	DUSP1/HMOX1/CCL20/ANXA1/CCL2/S100A8	6	BP
GO:0033549	MAP kinase phosphatase activity	2/43	0.00861461	DUSP1/DUSP6	2	MF
GO:0046914	transition metal ion binding	10/43	0.00861461	NR4A1/NR4A2/ZNF331/EGR1/P4HA1/TIMP1/SOD2/ADAMTS1/LCN2/S100A8	10	MF
GO:0043534	blood vessel endothelial cell migration	4/45	0.00881531	NR4A1/HMOX1/ANXA1/RGCC	4	BP
GO:0060713	labyrinthine layer morphogenesis	2/45	0.00901621	ADM/CCN1	2	BP
GO:0001935	endothelial cell proliferation	4/45	0.00930035	NR4A1/HMOX1/RGCC/CCL2	4	BP
GO:0046916	cellular transition metal ion homeostasis	3/45	0.00930035	HMOX1/LCN2/S100A8	3	BP
GO:0071900	regulation of protein serine/threonine kinase activity	6/45	0.00934163	DUSP1/GADD45B/RGS2/DUSP6/TCIM/RGCC	6	BP
GO:0098542	defense response to other organism	6/45	0.00951163	TLR3/PLSCR1/CCL20/IFIT1/LCN2/S100A8	6	BP
GO:0009615	response to virus	5/45	0.00968669	TLR3/PLSCR1/IFIT1/IFITM2/LCN2	5	BP
GO:0030595	leukocyte chemotaxis	4/45	0.00968669	DUSP1/ANXA1/CCL2/S100A8	4	BP
GO:0030728	ovulation	2/45	0.00968669	RGS2/ADAMTS1	2	BP
GO:0036499	PERK-mediated unfolded protein response	2/45	0.00968669	ATF3/CCL2	2	BP
GO:1903901	negative regulation of viral life cycle	3/45	0.00972892	PLSCR1/IFIT1/IFITM2	3	BP
GO:0002521	leukocyte differentiation	6/45	0.00972892	TLR3/EGR1/FOS/JUNB/KLF6/ANXA1	6	BP
GO:0040008	regulation of growth	7/45	0.00979867	SOCS2/CISH/SGK1/TGFBR3/NEDD9/RGS2/S100A8	7	BP
GO:0045595	regulation of cell differentiation	12/45	0.00992498	SOCS2/ZFP36/TLR3/NEDD9/RGS2/FOS/CEBPD/ADM/SOD2/ANXA1/RGCC/CCN1	12	BP
GO:0002684	positive regulation of immune system process	9/45	0.00999496	TLR3/FOS/HMOX1/PLSCR1/CCL20/ANXA1/RGCC/CCL2/S100A8	9	BP
GO:1901654	response to ketone	4/45	0.0100239	DUSP1/FOSB/TGFBR3/FOS	4	BP
GO:0035976	transcription factor AP-1 complex	2/45	0.0101727	FOS/JUNB	2	CC
GO:0001892	embryonic placenta development	3/45	0.0102074	JUNB/ADM/CCN1	3	BP
GO:0071359	cellular response to dsRNA	2/45	0.0103647	TLR3/IFIT1	2	BP
GO:1904705	regulation of vascular smooth muscle cell proliferation	3/45	0.0104467	HMOX1/SOD2/ADAMTS1	3	BP
GO:1990874	vascular smooth muscle cell proliferation	3/45	0.0104467	HMOX1/SOD2/ADAMTS1	3	BP
GO:0031099	regeneration	4/45	0.0104467	TGFBR3/HMOX1/ADM/NNMT	4	BP
GO:1902806	regulation of cell cycle G1/S phase transition	4/45	0.0106122	TCIM/ADAMTS1/RGCC/CCL2	4	BP
GO:0031012	extracellular matrix	7/45	0.0106308	TGFBR3/PLSCR1/TIMP1/ADAMTS1/ANXA1/S100A8/CCN1	7	CC
GO:0016070	RNA metabolic process	22/45	0.0112897	NR4A1/ZFP36/FOSB/NR4A2/ZNF331/SGK1/TLR3/TGFBR3/MAFF/EGR1/FOS/ATF3/CEBPD/JUNB/HMOX1/TCIM/PLSCR1/KLF6/SOD2/RGCC/S100A8/CCN1	22	BP
GO:0043408	regulation of MAPK cascade	7/45	0.0112897	DUSP1/GADD45B/TLR3/RGS2/ATF3/DUSP6/CCN1	7	BP
GO:0060337	type I interferon signaling pathway	3/45	0.0112897	EGR1/IFIT1/IFITM2	3	BP
GO:0071357	cellular response to type I interferon	3/45	0.0112897	EGR1/IFIT1/IFITM2	3	BP
GO:0051591	response to cAMP	3/45	0.0119226	DUSP1/FOSB/FOS	3	BP
GO:0000188	inactivation of MAPK activity	2/45	0.0119226	DUSP1/DUSP6	2	BP
GO:0060343	trabecula formation	2/45	0.0119226	TGFBR3/ADAMTS1	2	BP
GO:0050792	regulation of viral process	4/45	0.0121629	ZFP36/PLSCR1/IFIT1/IFITM2	4	BP
GO:0007229	integrin-mediated signaling pathway	3/45	0.0121629	NEDD9/TIMP1/ADAMTS1	3	BP
GO:0030316	osteoclast differentiation	3/45	0.0121629	TLR3/FOS/JUNB	3	BP
GO:0001934	positive regulation of protein phosphorylation	8/45	0.0121885	GADD45B/TLR3/NEDD9/EGR1/DUSP6/TCIM/RGCC/CCN1	8	BP
GO:0034340	response to type I interferon	3/45	0.0124229	EGR1/IFIT1/IFITM2	3	BP
GO:0045069	regulation of viral genome replication	3/45	0.0124229	PLSCR1/IFIT1/IFITM2	3	BP
GO:0051246	regulation of protein metabolic process	15/45	0.0124451	ZFP36/DUSP1/GADD45B/TLR3/NEDD9/EGR1/RGS2/ATF3/DUSP6/HMOX1/TCIM/TIMP1/RGCC/S100A8/CCN1	15	BP
GO:1901215	negative regulation of neuron death	4/45	0.012549	NR4A2/HMOX1/SOD2/CCL2	4	BP
GO:0060669	embryonic placenta morphogenesis	2/45	0.012549	ADM/CCN1	2	BP
GO:2000353	positive regulation of endothelial cell apoptotic process	2/45	0.012549	RGCC/CCL2	2	BP
GO:0010631	epithelial cell migration	5/45	0.0131252	NR4A1/RHOB/HMOX1/ANXA1/RGCC	5	BP
GO:0043523	regulation of neuron apoptotic process	4/45	0.0131284	NR4A2/HMOX1/SOD2/CCL2	4	BP
GO:0006700	C21-steroid hormone biosynthetic process	2/45	0.0134515	EGR1/ADM	2	BP
GO:0090132	epithelium migration	5/45	0.0134965	NR4A1/RHOB/HMOX1/ANXA1/RGCC	5	BP
GO:0000981	DNA-binding transcription factor activity, RNA polymerase II-specific	12/43	0.0135197	NR4A1/FOSB/NR4A2/ZNF331/MAFF/EGR1/FOS/ATF3/CEBPD/JUNB/PLSCR1/KLF6	12	MF
GO:0097191	extrinsic apoptotic signaling pathway	4/45	0.0137018	TLR3/ATF3/HMOX1/LCN2	4	BP
GO:0032268	regulation of cellular protein metabolic process	14/45	0.0140517	ZFP36/DUSP1/GADD45B/TLR3/NEDD9/EGR1/RGS2/ATF3/DUSP6/TCIM/TIMP1/RGCC/S100A8/CCN1	14	BP
GO:0035690	cellular response to drug	5/45	0.0142135	TLR3/EGR1/RHOB/HMOX1/LCN2	5	BP
GO:0002042	cell migration involved in sprouting angiogenesis	3/45	0.0142492	NR4A1/HMOX1/ANXA1	3	BP
GO:0046885	regulation of hormone biosynthetic process	2/45	0.0142492	EGR1/ADM	2	BP
GO:0090130	tissue migration	5/45	0.0142591	NR4A1/RHOB/HMOX1/ANXA1/RGCC	5	BP
GO:0005102	signaling receptor binding	11/43	0.0144477	SOCS2/NR4A2/TGFBR3/TCIM/PLSCR1/TIMP1/ADM/CCL20/ANXA1/CCL2/S100A8	11	MF
GO:0036041	long-chain fatty acid binding	2/43	0.0144477	S100A8/ALOX5AP	2	MF
GO:0009266	response to temperature stimulus	4/45	0.0148925	FOS/HMOX1/TCIM/ADM	4	BP
GO:0003700	DNA-binding transcription factor activity	12/43	0.0151371	NR4A1/FOSB/NR4A2/ZNF331/MAFF/EGR1/FOS/ATF3/CEBPD/JUNB/PLSCR1/KLF6	12	MF
GO:0042311	vasodilation	2/45	0.0151872	RGS2/SOD2	2	BP
GO:0040007	growth	8/45	0.0152096	SOCS2/CISH/SGK1/TGFBR3/NEDD9/RGS2/ADM/S100A8	8	BP
GO:0006469	negative regulation of protein kinase activity	4/45	0.0152583	DUSP1/GADD45B/RGS2/DUSP6	4	BP
GO:0055076	transition metal ion homeostasis	3/45	0.015628	HMOX1/LCN2/S100A8	3	BP
GO:0042327	positive regulation of phosphorylation	8/45	0.0157872	GADD45B/TLR3/NEDD9/EGR1/DUSP6/TCIM/RGCC/CCN1	8	BP
GO:1902532	negative regulation of intracellular signal transduction	6/45	0.0160609	SOCS2/DUSP1/RGS2/ATF3/DUSP6/SOD2	6	BP
GO:0045321	leukocyte activation	9/45	0.0160609	TLR3/EGR1/HMOX1/PLSCR1/KLF6/ANXA1/LCN2/CCL2/S100A8	9	BP
GO:0002252	immune effector process	9/45	0.0170258	TLR3/HMOX1/TCIM/PLSCR1/ANXA1/RGCC/IFIT1/LCN2/S100A8	9	BP
GO:0038111	interleukin-7-mediated signaling pathway	2/45	0.0170258	SOCS2/CISH	2	BP
GO:0043618	regulation of transcription from RNA polymerase II promoter in response to stress	3/45	0.0170843	EGR1/ATF3/HMOX1	3	BP
GO:0043086	negative regulation of catalytic activity	7/45	0.017136	ZFP36/DUSP1/GADD45B/RGS2/DUSP6/TIMP1/IFIT1	7	BP
GO:0046332	SMAD binding	3/43	0.0172119	TGFBR3/FOS/RGCC	3	MF
GO:0010594	regulation of endothelial cell migration	4/45	0.0174521	RHOB/HMOX1/ANXA1/RGCC	4	BP
GO:0043903	regulation of symbiosis, encompassing mutualism through parasitism	4/45	0.0176762	ZFP36/PLSCR1/IFIT1/IFITM2	4	BP
GO:0033687	osteoblast proliferation	2/45	0.0177671	JUNB/CCN1	2	BP
GO:0043330	response to exogenous dsRNA	2/45	0.0177671	TLR3/IFIT1	2	BP
GO:0045920	negative regulation of exocytosis	2/45	0.0177671	HMOX1/ANXA1	2	BP
GO:0051385	response to mineralocorticoid	2/45	0.0177671	FOSB/FOS	2	BP
GO:0044703	multi-organism reproductive process	8/45	0.0178687	FOSB/MAFF/RGS2/FOS/JUNB/TIMP1/ADM/ADAMTS1	8	BP
GO:0001816	cytokine production	7/45	0.0179052	ZFP36/TLR3/EGR1/HMOX1/ANXA1/RGCC/S100A8	7	BP
GO:0031399	regulation of protein modification process	11/45	0.0184599	DUSP1/GADD45B/TLR3/NEDD9/EGR1/RGS2/ATF3/DUSP6/TCIM/RGCC/CCN1	11	BP
GO:0001975	response to amphetamine	2/45	0.0184599	NR4A2/RGS2	2	BP
GO:0046685	response to arsenic-containing substance	2/45	0.0184599	ATF3/HMOX1	2	BP
GO:0060674	placenta blood vessel development	2/45	0.0184599	JUNB/CCN1	2	BP
GO:0061384	heart trabecula morphogenesis	2/45	0.0184599	TGFBR3/ADAMTS1	2	BP
GO:0070207	protein homotrimerization	2/45	0.0184599	LCN2/ALOX5AP	2	BP
GO:0071276	cellular response to cadmium ion	2/45	0.0184599	FOS/HMOX1	2	BP
GO:0051402	neuron apoptotic process	4/45	0.018644	NR4A2/HMOX1/SOD2/CCL2	4	BP
GO:0071396	cellular response to lipid	6/45	0.0188561	NR4A1/ZFP36/NR4A2/ANXA1/LCN2/CCL2	6	BP
GO:0001558	regulation of cell growth	5/45	0.0190954	SOCS2/CISH/SGK1/RGS2/S100A8	5	BP
GO:0042592	homeostatic process	11/45	0.0191062	ZFP36/TGFBR3/EGR1/HMOX1/ADM/SOD2/ANXA1/IFIT1/LCN2/CCL2/S100A8	11	BP
GO:2001233	regulation of apoptotic signaling pathway	5/45	0.0191999	NR4A2/ATF3/HMOX1/SOD2/S100A8	5	BP
GO:0048872	homeostasis of number of cells	4/45	0.0192415	ZFP36/TGFBR3/HMOX1/ANXA1	4	BP
GO:0071383	cellular response to steroid hormone stimulus	4/45	0.0194774	NR4A1/ZFP36/NR4A2/ANXA1	4	BP
GO:0033002	muscle cell proliferation	4/45	0.0196628	TGFBR3/HMOX1/SOD2/ADAMTS1	4	BP
GO:0033673	negative regulation of kinase activity	4/45	0.0196628	DUSP1/GADD45B/RGS2/DUSP6	4	BP
GO:0019216	regulation of lipid metabolic process	5/45	0.0199903	SOCS2/CISH/EGR1/ADM/CCN1	5	BP
GO:0042742	defense response to bacterium	4/45	0.020142	TLR3/CCL20/LCN2/S100A8	4	BP
GO:0021955	central nervous system neuron axonogenesis	2/45	0.0201571	NR4A2/B4GALT5	2	BP
GO:0034101	erythrocyte homeostasis	3/45	0.0207179	ZFP36/TGFBR3/HMOX1	3	BP
GO:0043900	regulation of multi-organism process	5/45	0.0210745	ZFP36/PLSCR1/TIMP1/IFIT1/IFITM2	5	BP
GO:0030099	myeloid cell differentiation	5/45	0.0216868	ZFP36/TLR3/TGFBR3/FOS/JUNB	5	BP
GO:0010562	positive regulation of phosphorus metabolic process	8/45	0.02202	GADD45B/TLR3/NEDD9/EGR1/DUSP6/TCIM/RGCC/CCN1	8	BP
GO:0045937	positive regulation of phosphate metabolic process	8/45	0.02202	GADD45B/TLR3/NEDD9/EGR1/DUSP6/TCIM/RGCC/CCN1	8	BP
GO:0062023	collagen-containing extracellular matrix	6/45	0.0221285	PLSCR1/TIMP1/ADAMTS1/ANXA1/S100A8/CCN1	6	CC
GO:0001933	negative regulation of protein phosphorylation	5/45	0.0224247	DUSP1/GADD45B/RGS2/ATF3/DUSP6	5	BP
GO:0008207	C21-steroid hormone metabolic process	2/45	0.0233259	EGR1/ADM	2	BP
GO:0042181	ketone biosynthetic process	2/45	0.0233259	EGR1/ADM	2	BP
GO:0051241	negative regulation of multicellular organismal process	9/45	0.0235701	SOCS2/ZFP36/TLR3/RGS2/HMOX1/TIMP1/ADM/ANXA1/RGCC	9	BP
GO:0044267	cellular protein metabolic process	21/45	0.0238793	SOCS2/ZFP36/DUSP1/CISH/GADD45B/B4GALT5/SGK1/TLR3/TGFBR3/NEDD9/EGR1/RGS2/ATF3/DUSP6/TCIM/TIMP1/ANXA1/RGCC/CCL2/S100A8/CCN1	21	BP
GO:0032350	regulation of hormone metabolic process	2/45	0.0242092	EGR1/ADM	2	BP
GO:0043331	response to dsRNA	2/45	0.0242092	TLR3/IFIT1	2	BP
GO:0090050	positive regulation of cell migration involved in sprouting angiogenesis	2/45	0.0242092	HMOX1/ANXA1	2	BP
GO:1904037	positive regulation of epithelial cell apoptotic process	2/45	0.0242092	RGCC/CCL2	2	BP
GO:0003206	cardiac chamber morphogenesis	3/45	0.0243656	TGFBR3/ADAMTS1/CCN1	3	BP
GO:0010595	positive regulation of endothelial cell migration	3/45	0.0243656	RHOB/HMOX1/ANXA1	3	BP
GO:0048608	reproductive structure development	5/45	0.0243656	TLR3/JUNB/ADM/ADAMTS1/CCN1	5	BP
GO:0046683	response to organophosphorus	3/45	0.024831	DUSP1/FOSB/FOS	3	BP
GO:0061458	reproductive system development	5/45	0.0249744	TLR3/JUNB/ADM/ADAMTS1/CCN1	5	BP
GO:0033003	regulation of mast cell activation	2/45	0.0250335	HMOX1/PLSCR1	2	BP
GO:0045823	positive regulation of heart contraction	2/45	0.0250335	RGS2/ADM	2	BP
GO:0051247	positive regulation of protein metabolic process	10/45	0.0252444	GADD45B/TLR3/NEDD9/EGR1/DUSP6/HMOX1/TCIM/RGCC/S100A8/CCN1	10	BP
GO:0071356	cellular response to tumor necrosis factor	4/45	0.0253889	ZFP36/CASP4/LCN2/CCL2	4	BP
GO:0030509	BMP signaling pathway	3/45	0.0266239	TGFBR3/EGR1/CCN1	3	BP
GO:0009410	response to xenobiotic stimulus	4/45	0.0266329	FOSB/NR4A2/EGR1/RGS2	4	BP
GO:0051403	stress-activated MAPK cascade	4/45	0.0268506	ZFP36/DUSP1/GADD45B/TLR3	4	BP
GO:0070372	regulation of ERK1 and ERK2 cascade	4/45	0.0268506	DUSP1/ATF3/DUSP6/CCN1	4	BP
GO:0098760	response to interleukin-7	2/45	0.0270096	SOCS2/CISH	2	BP
GO:0098761	cellular response to interleukin-7	2/45	0.0270096	SOCS2/CISH	2	BP
GO:1904706	negative regulation of vascular smooth muscle cell proliferation	2/45	0.0270096	HMOX1/SOD2	2	BP
GO:0071901	negative regulation of protein serine/threonine kinase activity	3/45	0.0272749	DUSP1/RGS2/DUSP6	3	BP
GO:0035886	vascular smooth muscle cell differentiation	2/45	0.0281779	ADM/SOD2	2	BP
GO:0006959	humoral immune response	4/45	0.0282007	RGCC/LCN2/CCL2/S100A8	4	BP
GO:0044344	cellular response to fibroblast growth factor stimulus	3/45	0.0282007	NR4A1/ZFP36/CCL2	3	BP
GO:0070412	R-SMAD binding	2/43	0.0282789	FOS/RGCC	2	MF
GO:1901567	fatty acid derivative binding	2/43	0.0282789	S100A8/ALOX5AP	2	MF
GO:0001819	positive regulation of cytokine production	5/45	0.0282848	TLR3/EGR1/HMOX1/ANXA1/RGCC	5	BP
GO:0097193	intrinsic apoptotic signaling pathway	4/45	0.0283791	HMOX1/CASP4/SOD2/S100A8	4	BP
GO:0031098	stress-activated protein kinase signaling cascade	4/45	0.0286724	ZFP36/DUSP1/GADD45B/TLR3	4	BP
GO:0009409	response to cold	2/45	0.0290829	FOS/ADM	2	BP
GO:0042326	negative regulation of phosphorylation	5/45	0.0301811	DUSP1/GADD45B/RGS2/ATF3/DUSP6	5	BP
GO:0044092	negative regulation of molecular function	8/45	0.0302408	ZFP36/DUSP1/GADD45B/RGS2/DUSP6/HMOX1/TIMP1/IFIT1	8	BP
GO:0034612	response to tumor necrosis factor	4/45	0.0306121	ZFP36/CASP4/LCN2/CCL2	4	BP
GO:0065008	regulation of biological quality	17/45	0.0306165	SOCS2/ZFP36/B4GALT5/SGK1/TGFBR3/MAFF/EGR1/RGS2/HMOX1/PLSCR1/ADM/SOD2/ANXA1/IFIT1/LCN2/CCL2/S100A8	17	BP
GO:0022603	regulation of anatomical structure morphogenesis	8/45	0.0310195	TLR3/NEDD9/RHOB/HMOX1/ADM/ANXA1/RGCC/CCL2	8	BP
GO:0032570	response to progesterone	2/45	0.0311152	FOSB/FOS	2	BP
GO:0042551	neuron maturation	2/45	0.0311152	NR4A2/B4GALT5	2	BP
GO:0045839	negative regulation of mitotic nuclear division	2/45	0.0311152	DUSP1/RGCC	2	BP
GO:0050922	negative regulation of chemotaxis	2/45	0.0311152	DUSP1/CCL2	2	BP
GO:0014074	response to purine-containing compound	3/45	0.0312228	DUSP1/FOSB/FOS	3	BP
GO:0071774	response to fibroblast growth factor	3/45	0.0312228	NR4A1/ZFP36/CCL2	3	BP
GO:0044843	cell cycle G1/S phase transition	4/45	0.031462	TCIM/ADAMTS1/RGCC/CCL2	4	BP
GO:0030155	regulation of cell adhesion	6/45	0.031462	DUSP1/NEDD9/ANXA1/RGCC/CCL2/CCN1	6	BP
GO:0070371	ERK1 and ERK2 cascade	4/45	0.0315484	DUSP1/ATF3/DUSP6/CCN1	4	BP
GO:1901987	regulation of cell cycle phase transition	5/45	0.0315484	DUSP1/TCIM/ADAMTS1/RGCC/CCL2	5	BP
GO:0001818	negative regulation of cytokine production	4/45	0.0315484	ZFP36/HMOX1/ANXA1/RGCC	4	BP
GO:0006984	ER-nucleus signaling pathway	2/45	0.0315484	ATF3/CCL2	2	BP
GO:0014075	response to amine	2/45	0.0315484	NR4A2/RGS2	2	BP
GO:1900087	positive regulation of G1/S transition of mitotic cell cycle	2/45	0.0315484	ADAMTS1/RGCC	2	BP
GO:0071236	cellular response to antibiotic	3/45	0.0315484	EGR1/RHOB/LCN2	3	BP
GO:0071772	response to BMP	3/45	0.0315484	TGFBR3/EGR1/CCN1	3	BP
GO:0071773	cellular response to BMP stimulus	3/45	0.0315484	TGFBR3/EGR1/CCN1	3	BP
GO:1903900	regulation of viral life cycle	3/45	0.0315484	PLSCR1/IFIT1/IFITM2	3	BP
GO:0005126	cytokine receptor binding	4/43	0.031633	SOCS2/TGFBR3/CCL20/CCL2	4	MF
GO:0048020	CCR chemokine receptor binding	2/43	0.031633	CCL20/CCL2	2	MF
GO:0016049	cell growth	5/45	0.0318306	SOCS2/CISH/SGK1/RGS2/S100A8	5	BP
GO:0031667	response to nutrient levels	5/45	0.0318306	ZFP36/ATF3/HMOX1/ADM/LCN2	5	BP
GO:0031401	positive regulation of protein modification process	8/45	0.0320259	GADD45B/TLR3/NEDD9/EGR1/DUSP6/TCIM/RGCC/CCN1	8	BP
GO:1903706	regulation of hemopoiesis	5/45	0.0322569	ZFP36/TLR3/FOS/TCIM/ANXA1	5	BP
GO:0061383	trabecula morphogenesis	2/45	0.0323555	TGFBR3/ADAMTS1	2	BP
GO:1900744	regulation of p38MAPK cascade	2/45	0.0323555	DUSP1/GADD45B	2	BP
GO:0010632	regulation of epithelial cell migration	4/45	0.032472	RHOB/HMOX1/ANXA1/RGCC	4	BP
GO:0005504	fatty acid binding	2/43	0.0333326	S100A8/ALOX5AP	2	MF
GO:0003677	DNA binding	13/43	0.0333326	NR4A1/ZFP36/FOSB/NR4A2/ZNF331/MAFF/EGR1/FOS/ATF3/CEBPD/JUNB/PLSCR1/KLF6	13	MF
GO:0001890	placenta development	3/45	0.0333718	JUNB/ADM/CCN1	3	BP
GO:1903707	negative regulation of hemopoiesis	3/45	0.0339091	ZFP36/TLR3/ANXA1	3	BP
GO:0008610	lipid biosynthetic process	6/45	0.0339568	B4GALT5/EGR1/PLSCR1/ADM/ALOX5AP/CCN1	6	BP
GO:0032147	activation of protein kinase activity	4/45	0.035745	GADD45B/TLR3/DUSP6/RGCC	4	BP
GO:0071347	cellular response to interleukin-1	3/45	0.036181	EGR1/LCN2/CCL2	3	BP
GO:0045744	negative regulation of G protein-coupled receptor signaling pathway	2/45	0.0366384	RGS2/ADM	2	BP
GO:0097366	response to bronchodilator	2/45	0.0366384	NR4A2/RGS2	2	BP
GO:0043535	regulation of blood vessel endothelial cell migration	3/45	0.0366384	HMOX1/ANXA1/RGCC	3	BP
GO:0003331	positive regulation of extracellular matrix constituent secretion	1/45	0.0366384	RGCC	1	BP
GO:0007181	transforming growth factor beta receptor complex assembly	1/45	0.0366384	TGFBR3	1	BP
GO:0015688	iron chelate transport	1/45	0.0366384	LCN2	1	BP
GO:0015891	siderophore transport	1/45	0.0366384	LCN2	1	BP
GO:0021538	epithalamus development	1/45	0.0366384	NR4A2	1	BP
GO:0021986	habenula development	1/45	0.0366384	NR4A2	1	BP
GO:0031086	nuclear-transcribed mRNA catabolic process, deadenylation-independent decay	1/45	0.0366384	ZFP36	1	BP
GO:0034343	type III interferon production	1/45	0.0366384	TLR3	1	BP
GO:0034344	regulation of type III interferon production	1/45	0.0366384	TLR3	1	BP
GO:0035684	helper T cell extravasation	1/45	0.0366384	CCL2	1	BP
GO:0060086	circadian temperature homeostasis	1/45	0.0366384	EGR1	1	BP
GO:0072262	metanephric glomerular mesangial cell proliferation involved in metanephros development	1/45	0.0366384	EGR1	1	BP
GO:0097577	sequestering of iron ion	1/45	0.0366384	LCN2	1	BP
GO:0098758	response to interleukin-8	1/45	0.0366384	EGR1	1	BP
GO:0098759	cellular response to interleukin-8	1/45	0.0366384	EGR1	1	BP
GO:1903804	glycine import across plasma membrane	1/45	0.0366384	RGS2	1	BP
GO:1903984	positive regulation of TRAIL-activated apoptotic signaling pathway	1/45	0.0366384	ATF3	1	BP
GO:1904580	regulation of intracellular mRNA localization	1/45	0.0366384	ZFP36	1	BP
GO:1904582	positive regulation of intracellular mRNA localization	1/45	0.0366384	ZFP36	1	BP
GO:1905917	positive regulation of cell differentiation involved in phenotypic switching	1/45	0.0366384	SOD2	1	BP
GO:1905932	positive regulation of vascular smooth muscle cell differentiation involved in phenotypic switching	1/45	0.0366384	SOD2	1	BP
GO:2000502	negative regulation of natural killer cell chemotaxis	1/45	0.0366384	CCL2	1	BP
GO:0051784	negative regulation of nuclear division	2/45	0.036673	DUSP1/RGCC	2	BP
GO:2000242	negative regulation of reproductive process	2/45	0.036673	DUSP1/TIMP1	2	BP
GO:0001817	regulation of cytokine production	6/45	0.0370587	ZFP36/TLR3/EGR1/HMOX1/ANXA1/RGCC	6	BP
GO:0043551	regulation of phosphatidylinositol 3-kinase activity	2/45	0.037893	SOCS2/CISH	2	BP
GO:0050680	negative regulation of epithelial cell proliferation	3/45	0.0382785	TGFBR3/RGCC/CCL2	3	BP
GO:0032663	regulation of interleukin-2 production	2/45	0.0388855	ZFP36/ANXA1	2	BP
GO:0046513	ceramide biosynthetic process	2/45	0.0388855	B4GALT5/CCN1	2	BP
GO:0070206	protein trimerization	2/45	0.0388855	LCN2/ALOX5AP	2	BP
GO:0071385	cellular response to glucocorticoid stimulus	2/45	0.0388855	ZFP36/ANXA1	2	BP
GO:0007568	aging	4/45	0.039133	FOS/TIMP1/ADM/SOD2	4	BP
GO:0140110	transcription regulator activity	12/43	0.0396336	NR4A1/FOSB/NR4A2/ZNF331/MAFF/EGR1/FOS/ATF3/CEBPD/JUNB/PLSCR1/KLF6	12	MF
GO:0043405	regulation of MAP kinase activity	4/45	0.0406855	DUSP1/GADD45B/RGS2/DUSP6	4	BP
GO:0071902	positive regulation of protein serine/threonine kinase activity	4/45	0.0406855	GADD45B/DUSP6/TCIM/RGCC	4	BP
GO:0007178	transmembrane receptor protein serine/threonine kinase signaling pathway	4/45	0.0410375	TGFBR3/EGR1/FOS/CCN1	4	BP
GO:1902808	positive regulation of cell cycle G1/S phase transition	2/45	0.0412916	ADAMTS1/RGCC	2	BP
GO:0019058	viral life cycle	4/45	0.0413074	PLSCR1/IFIT1/IFITM2/CCL2	4	BP
GO:0003205	cardiac chamber development	3/45	0.0419786	TGFBR3/ADAMTS1/CCN1	3	BP
GO:0006879	cellular iron ion homeostasis	2/45	0.0422114	HMOX1/LCN2	2	BP
GO:0045576	mast cell activation	2/45	0.0422114	HMOX1/PLSCR1	2	BP
GO:0046686	response to cadmium ion	2/45	0.0422114	FOS/HMOX1	2	BP
GO:1902041	regulation of extrinsic apoptotic signaling pathway via death domain receptors	2/45	0.0422114	ATF3/HMOX1	2	BP
GO:0005829	cytosol	22/45	0.0428025	SOCS2/NR4A1/ZFP36/CISH/APOLD1/SGK1/NEDD9/RHOB/RGS2/FOS/DUSP6/HMOX1/TCIM/CASP4/PLSCR1/KLF6/ANXA1/RGCC/IFIT1/NNMT/LCN2/S100A8	22	CC
GO:0048660	regulation of smooth muscle cell proliferation	3/45	0.0429025	HMOX1/SOD2/ADAMTS1	3	BP
GO:0032270	positive regulation of cellular protein metabolic process	9/45	0.0432379	GADD45B/TLR3/NEDD9/EGR1/DUSP6/TCIM/RGCC/S100A8/CCN1	9	BP
GO:0071384	cellular response to corticosteroid stimulus	2/45	0.0432379	ZFP36/ANXA1	2	BP
GO:0010634	positive regulation of epithelial cell migration	3/45	0.0432379	RHOB/HMOX1/ANXA1	3	BP
GO:0034341	response to interferon-gamma	3/45	0.0432379	TLR3/IFITM2/CCL2	3	BP
GO:0042594	response to starvation	3/45	0.0437465	ZFP36/ATF3/ADM	3	BP
GO:0048659	smooth muscle cell proliferation	3/45	0.0437465	HMOX1/SOD2/ADAMTS1	3	BP
GO:0072678	T cell migration	2/45	0.0443103	CCL20/CCL2	2	BP
GO:2000351	regulation of endothelial cell apoptotic process	2/45	0.0443103	RGCC/CCL2	2	BP
GO:0030198	extracellular matrix organization	4/45	0.0443472	P4HA1/TIMP1/RGCC/CCN1	4	BP
GO:0008015	blood circulation	5/45	0.0443472	SGK1/RGS2/HMOX1/ADM/SOD2	5	BP
GO:0071222	cellular response to lipopolysaccharide	3/45	0.0443472	ZFP36/LCN2/CCL2	3	BP
GO:2000045	regulation of G1/S transition of mitotic cell cycle	3/45	0.0443472	ADAMTS1/RGCC/CCL2	3	BP
GO:2000401	regulation of lymphocyte migration	2/45	0.0443472	CCL20/CCL2	2	BP
GO:0006659	phosphatidylserine biosynthetic process	1/45	0.0443472	PLSCR1	1	BP
GO:0034699	response to luteinizing hormone	1/45	0.0443472	TGFBR3	1	BP
GO:0036146	cellular response to mycotoxin	1/45	0.0443472	EGR1	1	BP
GO:0045356	positive regulation of interferon-alpha biosynthetic process	1/45	0.0443472	TLR3	1	BP
GO:0045629	negative regulation of T-helper 2 cell differentiation	1/45	0.0443472	ANXA1	1	BP
GO:0060935	cardiac fibroblast cell differentiation	1/45	0.0443472	TGFBR3	1	BP
GO:0060936	cardiac fibroblast cell development	1/45	0.0443472	TGFBR3	1	BP
GO:0060938	epicardium-derived cardiac fibroblast cell differentiation	1/45	0.0443472	TGFBR3	1	BP
GO:0060939	epicardium-derived cardiac fibroblast cell development	1/45	0.0443472	TGFBR3	1	BP
GO:0070294	renal sodium ion absorption	1/45	0.0443472	SGK1	1	BP
GO:0071877	regulation of adenylate cyclase-inhibiting adrenergic receptor signaling pathway	1/45	0.0443472	RGS2	1	BP
GO:0090272	negative regulation of fibroblast growth factor production	1/45	0.0443472	RGCC	1	BP
GO:1901624	negative regulation of lymphocyte chemotaxis	1/45	0.0443472	CCL2	1	BP
GO:1990410	adrenomedullin receptor signaling pathway	1/45	0.0443472	ADM	1	BP
GO:0019838	growth factor binding	3/43	0.0449772	DUSP1/TGFBR3/CCN1	3	MF
GO:0008270	zinc ion binding	7/43	0.0449772	NR4A1/NR4A2/ZNF331/EGR1/TIMP1/ADAMTS1/S100A8	7	MF
GO:0003013	circulatory system process	5/45	0.0460598	SGK1/RGS2/HMOX1/ADM/SOD2	5	BP
GO:0001701	in utero embryonic development	4/45	0.0463974	MAFF/JUNB/ADM/CCN1	4	BP
GO:0002040	sprouting angiogenesis	3/45	0.046475	NR4A1/HMOX1/ANXA1	3	BP
GO:0032623	interleukin-2 production	2/45	0.0465405	ZFP36/ANXA1	2	BP
GO:0043550	regulation of lipid kinase activity	2/45	0.0465405	SOCS2/CISH	2	BP
GO:0051260	protein homooligomerization	4/45	0.0474275	HMOX1/SOD2/LCN2/ALOX5AP	4	BP
GO:0070555	response to interleukin-1	3/45	0.0474275	EGR1/LCN2/CCL2	3	BP
GO:0071219	cellular response to molecule of bacterial origin	3/45	0.0474275	ZFP36/LCN2/CCL2	3	BP
GO:0008138	protein tyrosine/serine/threonine phosphatase activity	2/43	0.0488141	DUSP1/DUSP6	2	MF
GO:0045670	regulation of osteoclast differentiation	2/45	0.0489992	TLR3/FOS	2	BP
GO:0060135	maternal process involved in female pregnancy	2/45	0.0489992	RGS2/JUNB	2	BP

## Sheet: KEGG
#Term	ID	Input number	Background number	Corrected P-Value	Input
IL-17 signaling pathway	hsa04657	6	93	1.66771e-07	CCL2|LCN2|FOSB|FOS|S100A8|CCL20
Prolactin signaling pathway	hsa04917	3	70	0.00416918	SOCS2|CISH|FOS
Human T-cell leukemia virus 1 infection	hsa05166	4	219	0.0042219	ZFP36|EGR1|CCN1|FOS
Rheumatoid arthritis	hsa05323	3	91	0.00441784	CCL2|CCL20|FOS
Parathyroid hormone synthesis, secretion and action	hsa04928	3	106	0.0053347	NR4A2|EGR1|FOS
TNF signaling pathway	hsa04668	3	112	0.0053347	CCL2|CCL20|FOS
MAPK signaling pathway	hsa04010	4	295	0.0055275	GADD45B|DUSP6|NR4A1|FOS
Fluid shear stress and atherosclerosis	hsa05418	3	139	0.00740901	CCL2|HMOX1|FOS
Hepatitis B	hsa05161	3	163	0.0103536	TLR3|CCN1|FOS
Kaposi sarcoma-associated herpesvirus infection	hsa05167	3	186	0.013533	TLR3|ZFP36|FOS
Amphetamine addiction	hsa05031	2	68	0.0270692	FOSB|FOS
Colorectal cancer	hsa05210	2	86	0.0388211	GADD45B|FOS
Aldosterone synthesis and secretion	hsa04925	2	98	0.0393212	NR4A2|NR4A1
AGE-RAGE signaling pathway in diabetic complications	hsa04933	2	100	0.0393212	CCL2|EGR1
Viral protein interaction with cytokine and cytokine receptor	hsa04061	2	100	0.0393212	CCL2|CCL20
Chagas disease (American trypanosomiasis)	hsa05142	2	103	0.0393212	CCL2|FOS
Toll-like receptor signaling pathway	hsa04620	2	104	0.0393212	TLR3|FOS
HIF-1 signaling pathway	hsa04066	2	109	0.040593	HMOX1|TIMP1
Yersinia infection	hsa05135	2	121	0.0466169	CCL2|FOS
Cell cycle	hsa04110	2	124	0.0466169	GADD45B|CCN1
Osteoclast differentiation	hsa04380	2	128	0.0471358	FOSB|FOS
FoxO signaling pathway	hsa04068	2	132	0.0476776	GADD45B|SGK1
Apoptosis	hsa04210	2	136	0.0482389	GADD45B|FOS
