# Supplementary material for: Identification of biomarkers for the diagnosis of chronic kidney disease (CKD) with non-alcoholic fatty liver disease (NAFLD) by bioinformatics analysis and machine learning
Source: Front Endocrinol (Lausanne). 2023 Feb 27;14:1125829. doi: 10.3389/fendo.2023.1125829 (PMC10009268; doi:10.3389/fendo.2023.1125829)
Supplement: Supplementary Materials S3 — 4 NAFLD-related hub genes were downregulated in GSE104954 dataset. [file Table_3.xlsx]

## Sheet: Supplementary Materials S2
Genes	logFC	adj.P.Val
DUSP1	-1.01437	2.15111e-08
NR4A1	-0.716446	1.01458e-12
FOSB	-0.920359	4.52296e-10
ZFP36	-0.649069	3.71233e-08
