# Supplementary material for: Identification of biomarkers for the diagnosis of chronic kidney disease (CKD) with non-alcoholic fatty liver disease (NAFLD) by bioinformatics analysis and machine learning
Source: Front Endocrinol (Lausanne). 2023 Feb 27;14:1125829. doi: 10.3389/fendo.2023.1125829 (PMC10009268; doi:10.3389/fendo.2023.1125829)
Supplement: Supplementary file 6 [file DataSheet_3.zip]

Archive with 5 entries (4 files):
- Codes/DEGs-GSE104954.zip
- Codes/GO.zip
- Codes/Machine Learning.R
- Codes/WGCNA-GSE89632.zip
- Codes/
