# Supplementary material for: Identification of biomarkers for the diagnosis of chronic kidney disease (CKD) with non-alcoholic fatty liver disease (NAFLD) by bioinformatics analysis and machine learning
Source: Front Endocrinol (Lausanne). 2023 Feb 27;14:1125829. doi: 10.3389/fendo.2023.1125829 (PMC10009268; doi:10.3389/fendo.2023.1125829)
Supplement: Supplementary file 6 [file DataSheet_3.zip › Codes/Machine Learning.R]

library(randomForest)
library(ggplot2)
library(ggpubr)
library(glmnet)
library(survival)
library(caret)
library(e1071)

LASSO = function(data) {
  #参数 family 规定了回归模型的类型：
  # family="gaussian" 适用于一维连续因变量（univariate）
  # family="mgaussian" 适用于多维连续因变量（multivariate）
  # family="poisson" 适用于非负次数因变量（count）
  # family="binomial" 适用于二元离散因变量（binary）
  # family="multinomial" 适用于多元离散因变量（category）
  
  set.seed(666666)
  
  if (!is.null(data$Group)) {
    group = as.factor(data$Group)
    data$Group = NULL
    
    data <- sapply(data.frame(data), as.numeric)
    
    family = ""
    if (length(unique(group)) == 2) {
      family = "binomial"
      print("检测到二元离散因变量。")
    } else {
      family = "multinomial"
      print("检测到多元离散因变量。")
    }
    
    f1 = glmnet(data,
                group,
                family = family,
                nlambda = 100,
                alpha = 1) #这里alpha=1为LASSO回归，如果等于0就是岭回归
    plot(f1, xvar = "lambda", label = TRUE)
    predict(f1, newx = data, type = "response")
    
    cvfit = cv.glmnet(data, group, family = family)
    plot(cvfit)
    result = coef(cvfit, s = "lambda.min")
    
    print(result)
    
    if (length(result@i) == 1) {
      return("LASSO无结果。")
    }
    
    cat("LASSO结果：\n")
    cat(paste(result@Dimnames[[1]][result@i + 1][2:length(result@i)], collapse = " "))
    cat("\n")
    return(result)
    
  } else if (!is.null(data$Time) & !is.null(data$Status)) {
    print("将进行Cox回归。")
    time = as.numeric(data$Time)
    status = as.numeric(data$Status)
    data$Time = data$Status = NULL
    
    data <- sapply(data.frame(data), as.numeric)
    
    y <-  Surv(time, status)
    fit <- glmnet(data, y, family = "cox")
    
    plot(fit, label = T)
    plot(fit, xvar = "lambda", label = T)
    
    lasso_fit <- cv.glmnet(data, y, family = "cox")
    
    plot(lasso_fit)
    result = coef(lasso_fit, s = "lambda.min")
    
    print(result)
    
    if (length(result@i) == 1) {
      return("LASSO无结果。")
    }
    
    cat("LASSO结果：\n")
    cat(paste(result@Dimnames[[1]][result@i + 1][2:length(result@i)], collapse = " "))
    cat("\n")
    return(result)
  } else {
    print("不支持输入的数据。")
  }
}

SVM_RFE = function(data, sizes = 2^(2:4)){
  set.seed(666666)
  group = data$Group
  data$Group = NULL
  
  group = as.factor(group)
  group = as.numeric(group)
  svm = rfe(x = data, y = group, sizes = sizes, rfeControl = rfeControl(functions = lmFuncs, number = 200 ) )
  
  print("SVM-RFE结果：")
  print(svm)
  
  svm2 = rfe(x = data, y = group, sizes = sizes, rfeControl = rfeControl(functions = lmFuncs, rerank = T, number = 200 ))
  
  plot(xyplot(svm$results$RMSE + svm2$results$RMSE ~ svm$results$Variables, type = c("g", "p", "l"), auto.key = T))

  print("最优模型：")
  print(svm$optVariables)
}

RF = function(data, findMtry = T, mtry = NA, ntree = 1000){
  set.seed(666666)
  
  group = as.factor(data$Group)
  data$Group = NULL
  
  m = NULL
  
  if (findMtry) {
    print("开始寻找最合适的mtry...")
    # 找mtry
    n <- length(names(data))     #计算数据集中自变量个数，等同n=ncol(train_data)
    rate = 1     #设置模型误判率向量初始值
    
    for(i in 1:(n-1)){
      set.seed(666666)
      rf_train<-randomForest(as.factor(group)~.,data = data,mtry = i,ntree=ntree)
      rate[i]<-mean(rf_train$err.rate)   #计算基于OOB数据的模型误判率均值
      print(paste(i, " / ", n - 1))    
    }
    
    m <- which.min(rate)
    
    print("所有mtry：")
    print(rate)
    print(paste("最合适mtry为：", m))
    
    plot(rate)
  }
  
  if (!is.null(m)) {
    rf_train<-randomForest(as.factor(group)~.,data=data,mtry=m,ntree=ntree,importance=TRUE,proximity=TRUE)    
  } else if(!is.na(mtry)){
    rf_train<-randomForest(as.factor(group)~.,data=data,mtry=mtry,ntree=ntree,importance=TRUE,proximity=TRUE)    
  }
  else {
    rf_train<-randomForest(as.factor(group)~.,data=data,ntree=ntree,importance=TRUE,proximity=TRUE)    
  }
  
  oob.error.data <- data.frame(
    Trees=rep(1:nrow(rf_train$err.rate), times=3),
    Type=rep(colnames(rf_train$err.rate), each=nrow(rf_train$err.rate)),
    Error=c(rf_train$err.rate[,colnames(rf_train$err.rate)[1]],
            rf_train$err.rate[,colnames(rf_train$err.rate)[2]],
            rf_train$err.rate[,colnames(rf_train$err.rate)[3]]))
  
  plot(ggplot(oob.error.data, aes(x=Trees, y=Error)) + geom_line(aes(color=Type)))
  
  importance<-importance(rf_train)
  
  barplot(rf_train$importance[,1],main="输入变量重要性测度指标柱形图")
  box()
  
  
  data.imp = importance
  print(rf_train)    #展示随机森林模型简要信息
  hist(treesize(rf_train))   #展示随机森林模型中每棵决策树的节点数
  
  data.imp = data.frame(
    data.imp
  )
  data.imp$Gene = rownames(data.imp)
  # data.imp$important = data.imp$MeanDecreaseAccuracy
  data.imp$important = data.imp$MeanDecreaseGini
  
  plot(ggdotchart(data.imp, x = "Gene", y = "MeanDecreaseGini",
                  color = "MeanDecreaseGini",
                  dot.size = 3,  
                  sorting = "descending",                        # Sort value in descending order
                  add = "segments",                             # Add segments from y = 0 to dots
                  ggtheme = theme_pubr()                        # ggplot2 theme
  ))
  
  return(data.imp)
}

g = "IL6
IL1B
TNF
TKT
CD44
FPR1
SPP1
S100A9
TLR8
MAPK1
BST1
DEFA3
CTSC
MNDA
TIMP1
PROCR
RIPK3
C3AR1
ITGAM
CFTR
FGL2
CAT
ELANE
FPR2
SGK1
Group"

g = strsplit(g, "\n")
g = g[[1]]

d = read.delim("0120-26625-BDP-idconvert.txt")
d = subset(d, d$Tag %in% g)
rownames(d) = d$Tag
d$Tag = NULL

d = data.frame(t(d))
group = d$Group
d$Group = NULL
name = rownames(d)
d = mapply(as.numeric, d)
d = data.frame(d)
rownames(d) = name
d$Group = group

result.LASSO = LASSO(d)
result.SVM = SVM_RFE(d)
result.RF = RF(d)
